# Supplementary material for: Excess primary healthcare consultations in Norway in 2024 compared to pre-COVID-19-pandemic baseline trends
Source: Arch Public Health. 2026 Jan 2;84:26. doi: 10.1186/s13690-025-01817-8 (PMC12866491; doi:10.1186/s13690-025-01817-8)
Supplement: Supplementary file 1 — Additional file 1. Estimates for 101 ICPC-2 code combinations and all sex and age combinations. [file 13690_2025_1817_MOESM1_ESM.xlsx]

## Sheet: Sheet1
Table S1. Estimates for 101 ICPC-2 code combinations and all sex and age combinations in 2024.
label	sex	age	recorded consultations	baseline central estimate	baseline lower 95% PI	baseline upper 95% PI	absolute excess central estimate	absolute excess lower 95% PI	absolute excess upper 95% PI	relative excess central estimate	relative excess lower 95% PI	relative excess upper 95% PI	pvalue	fdr
A02 Chills	All sexes	All ages	2808	3011.14	2315.75	3738.63	-203.141	-930.63	492.247	0.932537	0.751077	1.21256	0.5624	0.648228
A02 Chills	All sexes	5-14 years old	64	47.0126	24.9743	73.4899	16.9874	-9.48991	39.0257	1.36134	0.870868	2.56263	0.18515	0.265248
A02 Chills	All sexes	15-19 years old	88	105.212	53.009	157.831	-17.2124	-69.831	34.991	0.836403	0.557558	1.6601	0.49055	0.581368
A02 Chills	All sexes	20-29 years old	179	134.761	30.3905	258.267	44.2388	-79.2669	148.609	1.32828	0.693081	5.88999	0.448	0.541597
A02 Chills	All sexes	30-64 years old	1330	1269.78	659.891	1915.8	60.218	-585.797	670.109	1.04742	0.694228	2.01548	0.8464	0.887097
A02 Chills	All sexes	65+ years old	1147	1450.52	1140.4	1762.28	-303.516	-615.283	6.59929	0.790753	0.65086	1.00579	0.0541	0.0939115
A02 Chills	Female	All ages	1668	1742.89	1237.51	2251.27	-74.8864	-583.271	430.49	0.957033	0.740915	1.34787	0.75985	0.816258
A02 Chills	Female	5-14 years old	36	38.0626	19.6607	56.5145	-2.0626	-20.5145	16.3393	0.94581	0.637005	1.83107	0.81205	0.859465
A02 Chills	Female	15-19 years old	66	62.0222	25.7388	98.2693	3.97776	-32.2693	40.2612	1.06413	0.671624	2.56423	0.8179	0.864064
A02 Chills	Female	20-29 years old	123	91.4118	3.94765	178.841	31.5882	-55.8412	119.052	1.34556	0.687761	31.1579	0.4519	0.544337
A02 Chills	Female	30-64 years old	809	848.618	406.279	1295.41	-39.6178	-486.41	402.721	0.953315	0.624513	1.99124	0.84975	0.888985
A02 Chills	Female	65+ years old	634	702.816	467.949	934.005	-68.8155	-300.005	166.051	0.902086	0.678797	1.35485	0.5368	0.625287
A02 Chills	Male	All ages	1140	1265.95	800.349	1783.66	-125.945	-643.661	339.651	0.900513	0.639135	1.42438	0.61665	0.6986
A02 Chills	Male	5-14 years old	28	8.15654	1	27.977	19.8435	0.0230107	27	3.43283	1.00082	28	0.04985	0.0879526
A02 Chills	Male	15-19 years old	22	43.3353	4.71683	81.9378	-21.3353	-59.9378	17.2832	0.50767	0.268496	4.66415	0.257	0.343865
A02 Chills	Male	20-29 years old	56	40.5101	1	133.011	15.4899	-77.0112	55	1.38237	0.421017	56	0.72375	0.789796
A02 Chills	Male	30-64 years old	521	420.39	1	889.193	100.61	-368.193	520	1.23933	0.585924	521	0.6516	0.728943
A02 Chills	Male	65+ years old	513	747.515	540.807	953.888	-234.515	-440.888	-27.8067	0.686274	0.537799	0.948583	0.02985	0.0566722
A03 Fever	All sexes	All ages	66428	38743.8	33690.9	43725.4	27684.2	22702.6	32737.1	1.71454	1.51921	1.97169	0	0
A03 Fever	All sexes	5-14 years old	14349	7717.92	3710.43	11742	6631.08	2606.99	10638.6	1.85918	1.22202	3.86721	0.0035	0.00934419
A03 Fever	All sexes	15-19 years old	8608	8215.99	6743.89	9676.06	392.011	-1068.06	1864.11	1.04771	0.889618	1.27641	0.5684	0.653394
A03 Fever	All sexes	20-29 years old	9965	4396.15	3475.25	5309.54	5568.85	4655.46	6489.75	2.26675	1.87681	2.86742	0	0
A03 Fever	All sexes	30-64 years old	24803	11959.4	9607.25	14347.9	12843.6	10455.1	15195.8	2.07394	1.72869	2.5817	0	0
A03 Fever	All sexes	65+ years old	8703	6462.72	5807.57	7105.89	2240.28	1597.11	2895.43	1.34665	1.22476	1.49856	0	0
A03 Fever	Female	All ages	35733	20419.7	17022.3	23924.8	15313.3	11808.2	18710.7	1.74992	1.49356	2.09918	0	0
A03 Fever	Female	5-14 years old	6895	3835.74	997.397	6616.29	3059.26	278.706	5897.6	1.79757	1.04212	6.91299	0.0339	0.0628372
A03 Fever	Female	15-19 years old	4640	4133.65	3136.79	5117.08	506.353	-477.079	1503.21	1.1225	0.906767	1.47922	0.2947	0.385749
A03 Fever	Female	20-29 years old	5652	2563.33	1923.34	3203.35	3088.67	2448.65	3728.66	2.20495	1.76441	2.93864	0	0
A03 Fever	Female	30-64 years old	14413	6712.6	5057.55	8372.15	7700.4	6040.85	9355.45	2.14716	1.72154	2.8498	0	0
A03 Fever	Female	65+ years old	4133	3193.13	2709.3	3670.57	939.868	462.428	1423.7	1.29434	1.12598	1.52549	0.00115	0.0036071
A03 Fever	Male	All ages	30695	18295.7	14645.2	21938.7	12399.3	8756.25	16049.8	1.67771	1.39912	2.0959	0	0
A03 Fever	Male	5-14 years old	7454	3864.55	883.935	6859.68	3589.45	594.317	6570.07	1.92881	1.08664	8.43275	0.02235	0.0444419
A03 Fever	Male	15-19 years old	3968	4083.04	3015.31	5147.42	-115.038	-1179.42	952.692	0.971825	0.770872	1.31595	0.82025	0.865484
A03 Fever	Male	20-29 years old	4313	1827.89	1165.69	2498.02	2485.11	1814.98	3147.31	2.35956	1.72657	3.69996	0	0
A03 Fever	Male	30-64 years old	10390	5254.95	3526.19	6978.63	5135.05	3411.37	6863.81	1.97718	1.48883	2.94652	0	0
A03 Fever	Male	65+ years old	4570	3268.73	2840.79	3700.63	1301.27	869.373	1729.21	1.3981	1.23493	1.60871	0	0
A04 Weakness/tiredness general	All sexes	All ages	498734	293353	274158	312573	205381	186161	224576	1.70011	1.59558	1.81915	0	0
A04 Weakness/tiredness general	All sexes	5-14 years old	17829	12213.9	10803.6	13614	5615.14	4215.02	7025.39	1.45973	1.30961	1.65028	0	0
A04 Weakness/tiredness general	All sexes	15-19 years old	22668	17065.9	14444.3	19703.5	5602.15	2964.5	8223.65	1.32827	1.15046	1.56933	0.0005	0.00179749
A04 Weakness/tiredness general	All sexes	20-29 years old	73385	47637	43770.6	51483.1	25748	21901.9	29614.4	1.5405	1.42542	1.67658	0	0
A04 Weakness/tiredness general	All sexes	30-64 years old	333836	185347	167049	203960	148489	129876	166787	1.80114	1.63677	1.99843	0	0
A04 Weakness/tiredness general	All sexes	65+ years old	51016	31064.1	28276.3	33828.5	19951.9	17187.5	22739.7	1.64228	1.50808	1.8042	0	0
A04 Weakness/tiredness general	Female	All ages	354617	208212	194943	221543	146405	133074	159674	1.70315	1.60067	1.81908	0	0
A04 Weakness/tiredness general	Female	5-14 years old	9645	6379.61	5413.93	7345.11	3265.39	2299.89	4231.07	1.51185	1.31312	1.78152	0	0
A04 Weakness/tiredness general	Female	15-19 years old	15167	11633.5	9804.35	13461	3533.45	1705.96	5362.65	1.30373	1.12673	1.54697	0.0009	0.00291864
A04 Weakness/tiredness general	Female	20-29 years old	54130	34739.3	32090.3	37410.7	19390.7	16719.3	22039.7	1.55818	1.44691	1.6868	0	0
A04 Weakness/tiredness general	Female	30-64 years old	243141	135330	122632	148193	107811	94947.6	120509	1.79665	1.6407	1.98269	0	0
A04 Weakness/tiredness general	Female	65+ years old	32534	20133.9	18037.4	22214.5	12400.1	10319.5	14496.6	1.61588	1.46454	1.8037	0	0
A04 Weakness/tiredness general	Male	All ages	144117	85131.8	71278.8	98946.3	58985.2	45170.7	72838.2	1.69287	1.45652	2.02188	0	0
A04 Weakness/tiredness general	Male	5-14 years old	8184	5834.91	4808.86	6854.41	2349.09	1329.59	3375.14	1.40259	1.19398	1.70186	0.0002	0.000797222
A04 Weakness/tiredness general	Male	15-19 years old	7501	5435.41	3509.56	7347.11	2065.59	153.892	3991.44	1.38003	1.02095	2.1373	0.03685	0.06722
A04 Weakness/tiredness general	Male	20-29 years old	19255	12905.9	10091.3	15723.9	6349.08	3531.12	9163.66	1.49195	1.22457	1.90807	0.00015	0.000619424
A04 Weakness/tiredness general	Male	30-64 years old	90695	50039.3	36839.3	63273.9	40655.7	27421.1	53855.7	1.81247	1.43337	2.46191	5e-05	0.0002296
A04 Weakness/tiredness general	Male	65+ years old	18482	10925.2	9106.69	12766.6	7556.79	5715.43	9375.31	1.69168	1.44769	2.0295	0	0
A05 Feeling ill	All sexes	All ages	27081	41625.4	39426	43874.9	-14544.4	-16793.9	-12345	0.650588	0.617232	0.686882	0	0
A05 Feeling ill	All sexes	5-14 years old	1064	2985.64	2629.32	3348.01	-1921.64	-2284.01	-1565.32	0.356373	0.317801	0.404668	0	0
A05 Feeling ill	All sexes	15-19 years old	2119	3033.31	2540.81	3527.55	-914.31	-1408.55	-421.806	0.698577	0.6007	0.833987	0.00195	0.00564353
A05 Feeling ill	All sexes	20-29 years old	3324	5883.93	5341.45	6425.64	-2559.93	-3101.64	-2017.45	0.564928	0.517303	0.622303	0	0
A05 Feeling ill	All sexes	30-64 years old	11994	18506.1	16632.5	20437.3	-6512.15	-8443.3	-4638.49	0.648109	0.586868	0.721119	0	0
A05 Feeling ill	All sexes	65+ years old	8580	11221.8	10380.9	12040	-2641.84	-3459.99	-1800.94	0.764581	0.712625	0.826515	0	0
A05 Feeling ill	Female	All ages	16066	24191.3	22648.6	25755.8	-8125.29	-9689.82	-6582.55	0.664123	0.623781	0.709361	0	0
A05 Feeling ill	Female	5-14 years old	566	1430.47	1181.84	1680.87	-864.467	-1114.87	-615.843	0.395675	0.33673	0.478913	0	0
A05 Feeling ill	Female	15-19 years old	1294	1812.07	1469.23	2152.12	-518.07	-858.123	-175.229	0.7141	0.601267	0.880734	0.006	0.0148023
A05 Feeling ill	Female	20-29 years old	2032	3625.54	3250.66	3995.91	-1593.54	-1963.91	-1218.66	0.560468	0.50852	0.625103	0	0
A05 Feeling ill	Female	30-64 years old	6974	10591	9283.37	11921.9	-3616.99	-4947.9	-2309.37	0.658485	0.584974	0.751236	0	0
A05 Feeling ill	Female	65+ years old	5200	6729.78	6111.25	7354.07	-1529.78	-2154.07	-911.252	0.772685	0.707092	0.850889	0.00025	0.000960938
A05 Feeling ill	Male	All ages	11015	17438.9	15853.5	19044.9	-6423.87	-8029.92	-4838.54	0.631635	0.57837	0.694798	5e-05	0.0002296
A05 Feeling ill	Male	5-14 years old	498	1555.77	1290.48	1818.15	-1057.77	-1320.15	-792.484	0.320098	0.273904	0.385902	0	0
A05 Feeling ill	Male	15-19 years old	825	1220.81	859.813	1584.46	-395.809	-759.459	-34.8127	0.675781	0.520682	0.959511	0.03375	0.0627619
A05 Feeling ill	Male	20-29 years old	1292	2257.24	1868.44	2646.17	-965.244	-1354.17	-576.443	0.572379	0.488253	0.691485	0.00015	0.000619424
A05 Feeling ill	Male	30-64 years old	5020	7920	6541.86	9296.35	-2900	-4276.35	-1521.86	0.633838	0.539997	0.767366	0.0008	0.00265946
A05 Feeling ill	Male	65+ years old	3380	4487.4	3934.23	5036.7	-1107.4	-1656.7	-554.234	0.753219	0.671074	0.859125	0.00085	0.0027827
A27 Fear of other diseases NOS	All sexes	All ages	48334	24535	21282	27806.4	23799	20527.6	27052	1.97001	1.73823	2.27112	0	0
A27 Fear of other diseases NOS	All sexes	5-14 years old	3689	1919.41	1662.37	2177.33	1769.59	1511.67	2026.63	1.92195	1.69428	2.21913	0	0
A27 Fear of other diseases NOS	All sexes	15-19 years old	2794	1359.67	904.307	1815.25	1434.33	978.75	1889.69	2.05491	1.53918	3.08966	0	0
A27 Fear of other diseases NOS	All sexes	20-29 years old	11214	5796.46	4104.71	7462.79	5417.54	3751.21	7109.29	1.93463	1.50265	2.73198	0	0
A27 Fear of other diseases NOS	All sexes	30-64 years old	21545	12086.8	9530.69	14654.5	9458.15	6890.48	12014.3	1.78252	1.4702	2.26059	0	0
A27 Fear of other diseases NOS	All sexes	65+ years old	9092	3370.14	2255.56	4520.94	5721.86	4571.06	6836.44	2.69781	2.01109	4.03094	0	0
A27 Fear of other diseases NOS	Female	All ages	28424	14362.9	12076.7	16656.4	14061.1	11767.6	16347.3	1.97898	1.70649	2.35362	0	0
A27 Fear of other diseases NOS	Female	5-14 years old	1854	942.867	766.54	1116.02	911.133	737.978	1087.46	1.96634	1.66126	2.41866	0	0
A27 Fear of other diseases NOS	Female	15-19 years old	1569	812.722	500.027	1127.43	756.278	441.566	1068.97	1.93055	1.39166	3.13783	0.00025	0.000960938
A27 Fear of other diseases NOS	Female	20-29 years old	6949	3307.66	2150.19	4457.58	3641.34	2491.42	4798.81	2.10088	1.55892	3.23181	5e-05	0.0002296
A27 Fear of other diseases NOS	Female	30-64 years old	12365	6999.65	5222.1	8783.44	5365.35	3581.56	7142.9	1.76652	1.40776	2.36782	0	0
A27 Fear of other diseases NOS	Female	65+ years old	5687	2303.75	1446.18	3159.53	3383.25	2527.47	4240.82	2.46858	1.79995	3.93242	0	0
A27 Fear of other diseases NOS	Male	All ages	19910	10172.3	7828.69	12519.4	9737.71	7390.64	12081.3	1.95728	1.59034	2.54321	0	0
A27 Fear of other diseases NOS	Male	5-14 years old	1835	977.797	790.12	1164.74	857.203	670.257	1044.88	1.87667	1.57545	2.32243	0	0
A27 Fear of other diseases NOS	Male	15-19 years old	1225	546.726	217.775	875.436	678.274	349.564	1007.23	2.24061	1.3993	5.62508	0.0005	0.00179749
A27 Fear of other diseases NOS	Male	20-29 years old	4265	2485.23	1280.72	3694.79	1779.77	570.213	2984.28	1.71614	1.15433	3.33016	0.007	0.0169536
A27 Fear of other diseases NOS	Male	30-64 years old	9180	5095.08	3268.71	6931.45	4084.92	2248.55	5911.29	1.80174	1.3244	2.80845	0.00025	0.000960938
A27 Fear of other diseases NOS	Male	65+ years old	3405	1067.43	323.158	1828.12	2337.57	1576.88	3081.84	3.18989	1.86257	10.5367	0	0
A71 Measles	All sexes	All ages	18	36.282	19.4463	56.9626	-18.282	-38.9626	-1.44631	0.496113	0.315997	0.925626	0.0299	0.0567046
A71 Measles	All sexes	5-14 years old	4	7.72313	2	19.8779	-3.72313	-15.8779	2	0.517925	0.201228	2	0.44725	0.541597
A71 Measles	All sexes	15-19 years old	1	4.24062	2	8.82463	-3.24062	-7.82463	-1	0.235814	0.113319	0.5	0	0
A71 Measles	All sexes	20-29 years old	3	2	2	6.033	1	-3.033	1	1.5	0.497265	1.5	0.49555	0.584878
A71 Measles	All sexes	30-64 years old	9	17.531	3.69868	34.3574	-8.53104	-25.3574	5.30132	0.513375	0.261952	2.4333	0.25295	0.339501
A71 Measles	All sexes	65+ years old	1	3.16529	2	5.89775	-2.16529	-4.89775	-1	0.315926	0.169556	0.5	0	0
A71 Measles	Female	All ages	9	14.4108	5.15571	28.2413	-5.41083	-19.2413	3.84429	0.62453	0.318682	1.74564	0.37025	0.46572
A71 Measles	Female	5-14 years old	3	1	1	10.2092	2	-7.20917	2	3	0.293853	3	0.6153	0.697529
A71 Measles	Female	15-19 years old	0	1	1	4.24745	-1	-4.24745	-1	0	0	0	0	0
A71 Measles	Female	20-29 years old	2	1	1	4.5251	1	-2.5251	1	2	0.441979	2	0.39245	0.489355
A71 Measles	Female	30-64 years old	3	7.40962	1	19.3806	-4.40962	-16.3806	2	0.404879	0.154794	3	0.44715	0.541597
A71 Measles	Female	65+ years old	1	1	1	2.97668	0	-1.97668	0	1	0.335945	1	1	1
A71 Measles	Male	All ages	9	21.4601	8.77014	37.282	-12.4601	-28.282	0.229857	0.419383	0.241404	1.02621	0.05565	0.0961177
A71 Measles	Male	5-14 years old	1	5.02227	1	14.9877	-4.02227	-13.9877	0	0.199113	0.0667214	1	0.4119	0.510282
A71 Measles	Male	15-19 years old	1	2.73058	1	6.55789	-1.73058	-5.55789	0	0.366223	0.152488	1	0.35155	0.448217
A71 Measles	Male	20-29 years old	1	1	1	3.00574	0	-2.00574	0	1	0.332697	1	1	1
A71 Measles	Male	30-64 years old	6	9.8532	1	22.117	-3.8532	-16.117	5	0.608939	0.271284	6	0.51685	0.60663
A71 Measles	Male	65+ years old	0	1.91712	1	4.18008	-1.91712	-4.18008	-1	0	0	0	0	0
A72 Chickenpox	All sexes	All ages	5199	5579.76	4250.24	6920.98	-380.763	-1721.98	948.761	0.93176	0.751195	1.22323	0.5577	0.644652
A72 Chickenpox	All sexes	5-14 years old	3002	3612.27	2354.53	4870.3	-610.274	-1868.3	647.47	0.831055	0.616389	1.27499	0.31975	0.414616
A72 Chickenpox	All sexes	15-19 years old	532	494.329	350.384	634.468	37.671	-102.468	181.616	1.07621	0.838498	1.51834	0.5849	0.669234
A72 Chickenpox	All sexes	20-29 years old	650	583.289	314.656	855.422	66.7109	-205.422	335.344	1.11437	0.759859	2.06575	0.60885	0.691127
A72 Chickenpox	All sexes	30-64 years old	945	812.748	469.978	1155.27	132.252	-210.27	475.022	1.16272	0.81799	2.01073	0.42065	0.519254
A72 Chickenpox	All sexes	65+ years old	70	76.775	29.2795	127.611	-6.77498	-57.611	40.7205	0.911755	0.548542	2.39075	0.7879	0.841665
A72 Chickenpox	Female	All ages	2629	2888.64	1958.73	3810.29	-259.644	-1181.29	670.272	0.910116	0.689973	1.3422	0.56975	0.654509
A72 Chickenpox	Female	5-14 years old	1477	1844.69	967.415	2714.67	-367.687	-1237.67	509.585	0.800678	0.54408	1.52675	0.3864	0.48286
A72 Chickenpox	Female	15-19 years old	237	242.307	143.72	340.586	-5.30667	-103.586	93.2798	0.978099	0.69586	1.64904	0.90815	0.931408
A72 Chickenpox	Female	20-29 years old	367	329.459	141.887	516.139	37.5411	-149.139	225.113	1.11395	0.711049	2.58656	0.67275	0.748369
A72 Chickenpox	Female	30-64 years old	514	429.997	190.662	667.004	84.0026	-153.004	323.338	1.19536	0.77061	2.69587	0.46125	0.554273
A72 Chickenpox	Female	65+ years old	34	43.855	6.0355	82.1785	-9.85499	-48.1785	27.9645	0.775282	0.413733	5.63334	0.59385	0.677688
A72 Chickenpox	Male	All ages	2570	2691.87	1719.49	3665.91	-121.875	-1095.91	850.513	0.954725	0.701055	1.49463	0.79465	0.847299
A72 Chickenpox	Male	5-14 years old	1525	1768.8	861.883	2695.63	-243.802	-1170.63	663.117	0.862165	0.56573	1.76938	0.5748	0.658553
A72 Chickenpox	Male	15-19 years old	295	251.737	149.214	354.268	43.2629	-59.2675	145.786	1.17186	0.832704	1.97702	0.3942	0.490117
A72 Chickenpox	Male	20-29 years old	283	254.532	57.3456	451.085	28.4679	-168.085	225.654	1.11184	0.627376	4.93499	0.75635	0.813513
A72 Chickenpox	Male	30-64 years old	431	382.594	135.489	629.239	48.4065	-198.239	295.511	1.12652	0.684954	3.18106	0.6812	0.754745
A72 Chickenpox	Male	65+ years old	36	32.7353	1	66.7777	3.26468	-30.7777	35	1.09973	0.539102	36	0.84505	0.886746
A74 Rubella	All sexes	All ages	14	27.8471	14.8431	47.8481	-13.8471	-33.8481	-0.843094	0.502745	0.292593	0.9432	0.0308	0.0582831
A74 Rubella	All sexes	5-14 years old	6	6.04925	2	17.0503	-0.0492493	-11.0503	4	0.991859	0.3519	3	0.9917	0.997493
A74 Rubella	All sexes	15-19 years old	0	2.6953	2	9.57799	-2.6953	-9.57799	-2	0	0	0	0	0
A74 Rubella	All sexes	20-29 years old	2	3.96382	2	11.4769	-1.96382	-9.47687	0	0.504564	0.174264	1	0.52935	0.618833
A74 Rubella	All sexes	30-64 years old	6	6.21125	2	21.7104	-0.211245	-15.7104	4	0.96599	0.276365	3	0.9727	0.981823
A74 Rubella	All sexes	65+ years old	0	5.84808	2	11.7041	-5.84808	-11.7041	-2	0	0	0	0	0
A74 Rubella	Female	All ages	9	9.65874	5	21.3314	-0.658737	-12.3314	4	0.931799	0.421914	1.8	0.8536	0.889769
A74 Rubella	Female	5-14 years old	3	1	1	1	2	2	2	3	3	3	0.0071	0.0171235
A74 Rubella	Female	15-19 years old	0	1	1	7.39122	-1	-7.39122	-1	0	0	0	0	0
A74 Rubella	Female	20-29 years old	2	1	1	4.41819	1	-2.41819	1	2	0.452674	2	0.1883	0.268857
A74 Rubella	Female	30-64 years old	4	1	1	11.8899	3	-7.88991	3	4	0.33642	4	0.4193	0.518331
A74 Rubella	Female	65+ years old	0	3.15786	1	7.71928	-3.15786	-7.71928	-1	0	0	0	0	0
A74 Rubella	Male	All ages	5	17.3595	6.69438	34.4672	-12.3595	-29.4672	-1.69438	0.288026	0.145065	0.746895	0.0076	0.0181012
A74 Rubella	Male	5-14 years old	3	5.03201	1	15.9887	-2.03201	-12.9887	2	0.596183	0.187633	3	0.69985	0.771044
A74 Rubella	Male	15-19 years old	0	1	1	5.15098	-1	-5.15098	-1	0	0	0	0	0
A74 Rubella	Male	20-29 years old	0	2.62459	1	9.76975	-2.62459	-9.76975	-1	0	0	0	0	0
A74 Rubella	Male	30-64 years old	2	3.1942	1	16.7182	-1.1942	-14.7182	1	0.626135	0.11963	2	0.8546	0.890273
A74 Rubella	Male	65+ years old	0	2.4514	1	6.43487	-2.4514	-6.43487	-1	0	0	0	0	0
A75 Infectious mononucleosis	All sexes	All ages	14599	15512.4	14112.5	16912.3	-913.414	-2313.31	486.516	0.941117	0.863218	1.03447	0.19725	0.279329
A75 Infectious mononucleosis	All sexes	5-14 years old	1759	1426.31	1108.36	1750.38	332.695	8.61615	650.635	1.23326	1.00492	1.58702	0.04615	0.0826954
A75 Infectious mononucleosis	All sexes	15-19 years old	7252	9282.21	8155.99	10409.6	-2030.21	-3157.62	-903.989	0.781279	0.696663	0.889163	0.00115	0.0036071
A75 Infectious mononucleosis	All sexes	20-29 years old	3768	3814.25	3191.02	4434.15	-46.2543	-666.149	576.976	0.987873	0.849769	1.18081	0.87015	0.903194
A75 Infectious mononucleosis	All sexes	30-64 years old	1778	938.493	446.412	1455.23	839.507	322.774	1331.59	1.89453	1.2218	3.98287	0.00345	0.00923935
A75 Infectious mononucleosis	All sexes	65+ years old	42	33.118	2	149.534	8.88203	-107.534	40	1.26819	0.280873	21	0.8511	0.889317
A75 Infectious mononucleosis	Female	All ages	8451	8762.89	7791.38	9734.22	-311.886	-1283.22	659.624	0.964408	0.868175	1.08466	0.5215	0.61066
A75 Infectious mononucleosis	Female	5-14 years old	976	751.379	531.401	974.43	224.621	1.56989	444.599	1.29894	1.00161	1.83665	0.04915	0.0871641
A75 Infectious mononucleosis	Female	15-19 years old	4367	5421.84	4659.88	6199.55	-1054.84	-1832.55	-292.876	0.805447	0.704406	0.937149	0.01065	0.0240989
A75 Infectious mononucleosis	Female	20-29 years old	2049	1975.02	1549.67	2398.79	73.9815	-349.793	499.333	1.03746	0.85418	1.32222	0.7136	0.781195
A75 Infectious mononucleosis	Female	30-64 years old	1038	586.639	226.843	944.169	451.361	93.8312	811.157	1.7694	1.09938	4.57586	0.0172	0.036076
A75 Infectious mononucleosis	Female	65+ years old	21	12.426	1	115.664	8.57402	-94.6639	20	1.69001	0.181561	21	0.85855	0.893847
A75 Infectious mononucleosis	Male	All ages	6148	6749.09	5737.84	7784.8	-601.094	-1636.8	410.155	0.910937	0.789744	1.07148	0.2345	0.321504
A75 Infectious mononucleosis	Male	5-14 years old	783	675.695	441.295	909.835	107.305	-126.835	341.705	1.15881	0.860596	1.77432	0.33815	0.434548
A75 Infectious mononucleosis	Male	15-19 years old	2885	3858.26	3055.64	4674.06	-973.265	-1789.06	-170.637	0.747745	0.617237	0.944157	0.0218	0.0437524
A75 Infectious mononucleosis	Male	20-29 years old	1719	1841.14	1392.96	2295.79	-122.139	-576.785	326.038	0.933661	0.748763	1.23406	0.57025	0.654647
A75 Infectious mononucleosis	Male	30-64 years old	740	353.588	1	729.298	386.412	10.702	739	2.09283	1.01467	740	0.04385	0.0789025
A75 Infectious mononucleosis	Male	65+ years old	21	1	1	85.7291	20	-64.7291	20	21	0.244958	21	0.54745	0.636106
A76 Viral exanthem other	All sexes	All ages	5595	2829.31	2191.5	3465.04	2765.69	2129.96	3403.5	1.97751	1.6147	2.55305	0	0
A76 Viral exanthem other	All sexes	5-14 years old	2819	1394.26	944.739	1837.16	1424.74	981.843	1874.26	2.02185	1.53444	2.98389	0	0
A76 Viral exanthem other	All sexes	15-19 years old	413	328.638	198.425	459.238	84.3623	-46.2377	214.575	1.2567	0.899316	2.08139	0.18835	0.268857
A76 Viral exanthem other	All sexes	20-29 years old	635	286.803	72.944	531.942	348.197	103.058	562.056	2.21407	1.19374	8.70531	0.0094	0.0216112
A76 Viral exanthem other	All sexes	30-64 years old	1513	672.795	313.278	1033.92	840.205	479.082	1199.72	2.24883	1.46337	4.82957	0.0001	0.000437056
A76 Viral exanthem other	All sexes	65+ years old	215	142.05	37.479	259.508	72.9501	-44.5084	177.521	1.51355	0.82849	5.73654	0.20915	0.291861
A76 Viral exanthem other	Female	All ages	2933	1371.63	939.979	1816.41	1561.37	1116.59	1993.02	2.13834	1.61472	3.12028	0	0
A76 Viral exanthem other	Female	5-14 years old	1296	636.664	330.941	940.217	659.336	355.783	965.059	2.03561	1.37841	3.9161	0.00035	0.00129613
A76 Viral exanthem other	Female	15-19 years old	208	200.402	111.527	290.381	7.59768	-82.3813	96.4733	1.03791	0.7163	1.86502	0.85295	0.889769
A76 Viral exanthem other	Female	20-29 years old	380	177.108	4.37111	349.509	202.892	30.4908	375.629	2.14559	1.08724	86.9346	0.0249	0.0489473
A76 Viral exanthem other	Female	30-64 years old	925	275.982	22.2856	527.929	649.018	397.071	902.714	3.35166	1.75213	41.5066	0.0001	0.000437056
A76 Viral exanthem other	Female	65+ years old	124	79.7745	1	168.025	44.2255	-44.0251	123	1.55438	0.737985	124	0.3065	0.39954
A76 Viral exanthem other	Male	All ages	2662	1455.15	999.072	1918.7	1206.85	743.299	1662.93	1.82937	1.3874	2.66447	0	0
A76 Viral exanthem other	Male	5-14 years old	1523	756.882	432.217	1078.38	766.118	444.618	1090.78	2.0122	1.4123	3.52369	0.00015	0.000619424
A76 Viral exanthem other	Male	15-19 years old	205	128.236	31.9297	224.244	76.7636	-19.2441	173.07	1.59861	0.914182	6.42036	0.10905	0.170249
A76 Viral exanthem other	Male	20-29 years old	255	107.026	1	286.9	147.974	-31.8999	254	2.38259	0.888812	255	0.1026	0.161792
A76 Viral exanthem other	Male	30-64 years old	588	395.695	132.025	657.686	192.305	-69.686	455.975	1.48599	0.894044	4.45369	0.1397	0.209335
A76 Viral exanthem other	Male	65+ years old	91	61.8858	1	138.716	29.1142	-47.7163	90	1.47045	0.656015	91	0.43475	0.53095
A77 Viral disease other/NOS	All sexes	All ages	16239	8225.89	5886.1	10793.1	8013.11	5445.94	10352.9	1.97413	1.50458	2.75887	0	0
A77 Viral disease other/NOS	All sexes	5-14 years old	2435	1198.83	16.6946	2756.59	1236.17	-321.586	2418.31	2.03114	0.883339	145.86	0.11075	0.172122
A77 Viral disease other/NOS	All sexes	15-19 years old	2124	3304.63	2268.9	4370.39	-1180.63	-2246.39	-144.903	0.642734	0.485998	0.936135	0.0289	0.0556042
A77 Viral disease other/NOS	All sexes	20-29 years old	2823	684.983	106.525	1367.02	2138.02	1455.98	2716.47	4.12127	2.06507	26.5008	5e-05	0.0002296
A77 Viral disease other/NOS	All sexes	30-64 years old	7710	2470.69	877.53	4127.85	5239.31	3582.15	6832.47	3.12059	1.8678	8.78603	0	0
A77 Viral disease other/NOS	All sexes	65+ years old	1147	520.42	255.682	801.672	626.58	345.328	891.318	2.20399	1.43076	4.48604	0.0005	0.00179749
A77 Viral disease other/NOS	Female	All ages	9153	3869.48	2271.54	5655.75	5283.52	3497.25	6881.46	2.36543	1.61835	4.02942	0	0
A77 Viral disease other/NOS	Female	5-14 years old	1145	540.093	1	1623.4	604.907	-478.401	1144	2.12	0.705309	1145	0.25595	0.34326
A77 Viral disease other/NOS	Female	15-19 years old	1109	1564.19	847.073	2296.71	-455.188	-1187.71	261.927	0.708994	0.482864	1.30921	0.19405	0.275932
A77 Viral disease other/NOS	Female	20-29 years old	1538	339.016	1	811.392	1198.98	726.608	1537	4.53666	1.89551	1538	0.0002	0.000797222
A77 Viral disease other/NOS	Female	30-64 years old	4678	1205.11	43.875	2370.8	3472.89	2307.2	4634.12	3.8818	1.97317	106.621	0	0
A77 Viral disease other/NOS	Female	65+ years old	683	180.791	1	392.174	502.209	290.826	682	3.77784	1.74158	683	0.0002	0.000797222
A77 Viral disease other/NOS	Male	All ages	7086	4329.88	2656.95	6202.98	2756.12	883.021	4429.05	1.63653	1.14235	2.66697	0.00525	0.0132171
A77 Viral disease other/NOS	Male	5-14 years old	1290	618.748	1	1763.37	671.252	-473.371	1289	2.08486	0.731554	1290	0.23935	0.325304
A77 Viral disease other/NOS	Male	15-19 years old	1015	1738.18	970.576	2508.83	-723.185	-1493.83	44.4239	0.583943	0.404571	1.04577	0.064	0.109333
A77 Viral disease other/NOS	Male	20-29 years old	1285	339.951	1	837.247	945.049	447.753	1284	3.77995	1.53479	1285	0.00135	0.00415125
A77 Viral disease other/NOS	Male	30-64 years old	3032	1259.27	36.969	2472.57	1772.73	559.434	2995.03	2.40775	1.22626	82.0147	0.0071	0.0171235
A77 Viral disease other/NOS	Male	65+ years old	464	340.2	150.363	526.807	123.8	-62.8073	313.637	1.36391	0.880777	3.08586	0.17735	0.25642
A78 Infectious disease other/NOS	All sexes	All ages	75122	41565.7	34516.3	48725.5	33556.3	26396.5	40605.7	1.80731	1.54174	2.17642	0	0
A78 Infectious disease other/NOS	All sexes	5-14 years old	7796	1900.54	468.095	3548.41	5895.46	4247.59	7327.91	4.10199	2.19704	16.6547	0	0
A78 Infectious disease other/NOS	All sexes	15-19 years old	4848	2496.38	1447.2	3556.17	2351.62	1291.83	3400.8	1.94202	1.36326	3.34992	0.00045	0.00163827
A78 Infectious disease other/NOS	All sexes	20-29 years old	10401	4697.98	1992.33	7516.08	5703.02	2884.92	8408.67	2.21393	1.38383	5.22052	0.00045	0.00163827
A78 Infectious disease other/NOS	All sexes	30-64 years old	33352	17718.3	11984.7	23500.7	15633.7	9851.34	21367.3	1.88234	1.41919	2.78288	5e-05	0.0002296
A78 Infectious disease other/NOS	All sexes	65+ years old	18725	14715.7	11987.6	17460	4009.3	1264.97	6737.38	1.27245	1.07245	1.56203	0.00785	0.0186194
A78 Infectious disease other/NOS	Female	All ages	40116	20314.8	15393.5	25347.5	19801.2	14768.5	24722.5	1.97472	1.58264	2.60604	0	0
A78 Infectious disease other/NOS	Female	5-14 years old	3953	902.937	1	2037.15	3050.06	1915.85	3952	4.37794	1.94045	3953	0	0
A78 Infectious disease other/NOS	Female	15-19 years old	2704	1403.71	672.075	2125.04	1300.29	578.96	2031.92	1.92632	1.27245	4.02336	0.0011	0.0034756
A78 Infectious disease other/NOS	Female	20-29 years old	5799	2555.75	600.089	4507.62	3243.25	1291.38	5198.91	2.269	1.28649	9.66357	0.00345	0.00923935
A78 Infectious disease other/NOS	Female	30-64 years old	18338	8645.67	4675.66	12668.2	9692.33	5669.85	13662.3	2.12106	1.44757	3.92201	0	0
A78 Infectious disease other/NOS	Female	65+ years old	9322	6795.51	4757.37	8831.31	2526.49	490.686	4564.63	1.37179	1.05556	1.95949	0.01805	0.0375388
A78 Infectious disease other/NOS	Male	All ages	35006	21249	16237.1	26362.1	13757	8643.93	18768.9	1.64742	1.32789	2.15593	0	0
A78 Infectious disease other/NOS	Male	5-14 years old	3843	990.004	1	2211.08	2853	1631.92	3842	3.8818	1.73807	3843	0.0003	0.00112304
A78 Infectious disease other/NOS	Male	15-19 years old	2144	1095.91	324.282	1870.1	1048.09	273.904	1819.72	1.95636	1.14647	6.61153	0.0113	0.0252054
A78 Infectious disease other/NOS	Male	20-29 years old	4602	2153.39	99.3019	4189.84	2448.61	412.165	4502.7	2.1371	1.09837	46.3435	0.0226	0.0448872
A78 Infectious disease other/NOS	Male	30-64 years old	15014	9061.34	4927.42	13237	5952.66	1776.97	10086.6	1.65693	1.13424	3.04703	0.0082	0.0192376
A78 Infectious disease other/NOS	Male	65+ years old	9403	7916.29	6112.03	9760.77	1486.71	-357.77	3290.97	1.1878	0.963346	1.53844	0.1063	0.166711
B02 Lymph gland(s) enlarged/painful	All sexes	All ages	15248	9921.17	8518.86	11333	5326.83	3915.03	6729.14	1.53692	1.34545	1.78991	0	0
B02 Lymph gland(s) enlarged/painful	All sexes	5-14 years old	3693	2491.22	1711.17	3261.81	1201.78	431.193	1981.83	1.48241	1.13219	2.15818	0.00595	0.0147
B02 Lymph gland(s) enlarged/painful	All sexes	15-19 years old	1854	1115.67	724.162	1512.05	738.334	341.952	1129.84	1.66179	1.22615	2.5602	0.0015	0.00454754
B02 Lymph gland(s) enlarged/painful	All sexes	20-29 years old	2545	1693.35	1207.39	2184.87	851.647	360.132	1337.61	1.50294	1.16483	2.10784	0.0028	0.00777677
B02 Lymph gland(s) enlarged/painful	All sexes	30-64 years old	5757	3762.48	2797.49	4723.13	1994.52	1033.87	2959.51	1.53011	1.2189	2.05792	0.00055	0.00193681
B02 Lymph gland(s) enlarged/painful	All sexes	65+ years old	1399	857.546	610.094	1104.86	541.454	294.137	788.906	1.6314	1.26622	2.29309	0.0005	0.00179749
B02 Lymph gland(s) enlarged/painful	Female	All ages	8898	5549.42	4582.44	6528.69	3348.58	2369.31	4315.56	1.60341	1.36291	1.94176	0	0
B02 Lymph gland(s) enlarged/painful	Female	5-14 years old	1601	1055.87	523.342	1594.16	545.125	6.84283	1077.66	1.51628	1.00429	3.05918	0.0475	0.0845863
B02 Lymph gland(s) enlarged/painful	Female	15-19 years old	1020	601.305	329.759	872.718	418.695	147.282	690.241	1.69631	1.16876	3.09317	0.0056	0.0139554
B02 Lymph gland(s) enlarged/painful	Female	20-29 years old	1667	1047.15	711.986	1389.11	619.853	277.885	955.014	1.59195	1.20004	2.34134	0.00155	0.00465812
B02 Lymph gland(s) enlarged/painful	Female	30-64 years old	3818	2448.24	1781.02	3113.88	1369.76	704.123	2036.98	1.55948	1.22612	2.14371	0.00065	0.00222968
B02 Lymph gland(s) enlarged/painful	Female	65+ years old	792	398.111	213.91	582.784	393.889	209.216	578.09	1.9894	1.35899	3.70248	0.00035	0.00129613
B02 Lymph gland(s) enlarged/painful	Male	All ages	6350	4373.69	3354.67	5385.44	1976.31	964.558	2995.33	1.45186	1.1791	1.89288	0.00055	0.00193681
B02 Lymph gland(s) enlarged/painful	Male	5-14 years old	2092	1435.02	867.54	1999.53	656.982	92.4658	1224.46	1.45782	1.04624	2.41142	0.0259	0.0506241
B02 Lymph gland(s) enlarged/painful	Male	15-19 years old	834	514.829	224.741	802.482	319.171	31.5178	609.259	1.61996	1.03928	3.71095	0.0333	0.0621937
B02 Lymph gland(s) enlarged/painful	Male	20-29 years old	878	645.719	288.253	1001.32	232.281	-123.324	589.747	1.35972	0.876839	3.04594	0.18925	0.269775
B02 Lymph gland(s) enlarged/painful	Male	30-64 years old	1939	1319.86	628.691	2010.93	619.141	-71.9253	1310.31	1.4691	0.964233	3.08419	0.07495	0.123981
B02 Lymph gland(s) enlarged/painful	Male	65+ years old	607	459.614	296.279	622.907	147.386	-15.9074	310.721	1.32067	0.974463	2.04874	0.07355	0.122016
B25 Fear of AIDS/HIV	All sexes	All ages	832	409.099	239.044	604.482	422.901	227.518	592.956	2.03374	1.37638	3.48053	0.0004	0.00147179
B25 Fear of AIDS/HIV	All sexes	5-14 years old	1	2	2	4.74951	-1	-3.74951	-1	0.5	0.210548	0.5	0	0
B25 Fear of AIDS/HIV	All sexes	15-19 years old	7	9.86727	2	26.6301	-2.86727	-19.6301	5	0.709416	0.262861	3.5	0.67395	0.74922
B25 Fear of AIDS/HIV	All sexes	20-29 years old	166	76.609	7.63529	158.632	89.391	7.36787	158.365	2.16685	1.04645	21.7412	0.03475	0.0639995
B25 Fear of AIDS/HIV	All sexes	30-64 years old	626	300.32	147.367	479.787	325.68	146.213	478.633	2.08444	1.30475	4.24789	0.0018	0.00525356
B25 Fear of AIDS/HIV	All sexes	65+ years old	32	17.3426	2.07851	37.3325	14.6574	-5.33249	29.9215	1.84517	0.857162	15.3957	0.1289	0.19591
B25 Fear of AIDS/HIV	Female	All ages	128	54.5383	5	189.126	73.4617	-61.1263	123	2.34697	0.676797	25.6	0.2614	0.349209
B25 Fear of AIDS/HIV	Female	5-14 years old	0	1	1	3.31611	-1	-3.31611	-1	0	0	0	0	0
B25 Fear of AIDS/HIV	Female	15-19 years old	0	2.23518	1	14.8333	-2.23518	-14.8333	-1	0	0	0	0	0
B25 Fear of AIDS/HIV	Female	20-29 years old	43	1	1	58.087	42	-15.087	42	43	0.740269	43	0.1262	0.192315
B25 Fear of AIDS/HIV	Female	30-64 years old	82	32.4804	1	163.852	49.5196	-81.8521	81	2.5246	0.500451	82	0.4368	0.532698
B25 Fear of AIDS/HIV	Female	65+ years old	3	1	1	17.9155	2	-14.9155	2	3	0.167453	3	0.7884	0.841677
B25 Fear of AIDS/HIV	Male	All ages	704	346.792	197.625	499.583	357.208	204.417	506.375	2.03004	1.40917	3.5623	0.0001	0.000437056
B25 Fear of AIDS/HIV	Male	5-14 years old	1	1	1	2.35988	0	-1.35988	0	1	0.423751	1	1	1
B25 Fear of AIDS/HIV	Male	15-19 years old	7	5.62614	1	18.947	1.37386	-11.947	6	1.24419	0.369452	7	0.8313	0.874465
B25 Fear of AIDS/HIV	Male	20-29 years old	123	67.5266	1	136.138	55.4734	-13.1379	122	1.8215	0.903496	123	0.1059	0.166387
B25 Fear of AIDS/HIV	Male	30-64 years old	544	257.498	123.479	393.113	286.502	150.887	420.521	2.11263	1.38383	4.4056	0.0003	0.00112304
B25 Fear of AIDS/HIV	Male	65+ years old	29	13.5585	1	28.5804	15.4415	0.419562	28	2.13888	1.01468	29	0.0443	0.079629
B70 Lymphadenitis acute	All sexes	All ages	1118	846	669.52	1025.93	272	92.0698	448.48	1.32151	1.08974	1.66985	0.00495	0.0125907
B70 Lymphadenitis acute	All sexes	5-14 years old	280	202.067	148.434	255.003	77.9325	24.9973	131.566	1.38568	1.09803	1.88636	0.0074	0.0177476
B70 Lymphadenitis acute	All sexes	15-19 years old	117	96.3377	43.0267	152.928	20.6623	-35.9283	73.9733	1.21448	0.765064	2.71924	0.45015	0.543208
B70 Lymphadenitis acute	All sexes	20-29 years old	184	135.882	64.8447	207.523	48.1182	-23.5226	119.155	1.35412	0.88665	2.83755	0.1749	0.25373
B70 Lymphadenitis acute	All sexes	30-64 years old	432	316.986	186.383	446.26	115.014	-14.2604	245.617	1.36283	0.968045	2.3178	0.07925	0.129805
B70 Lymphadenitis acute	All sexes	65+ years old	105	93.5188	33.9465	158.502	11.4812	-53.5024	71.0535	1.12277	0.662451	3.0931	0.71015	0.777912
B70 Lymphadenitis acute	Female	All ages	629	469.57	345.708	597.086	159.43	31.9143	283.292	1.33952	1.05345	1.81946	0.0162	0.0343552
B70 Lymphadenitis acute	Female	5-14 years old	104	86.433	49.7659	123.509	17.567	-19.5093	54.2341	1.20324	0.842042	2.08978	0.32485	0.419964
B70 Lymphadenitis acute	Female	15-19 years old	76	58.1268	19.1406	96.9018	17.8732	-20.9018	56.8594	1.30749	0.784299	3.97063	0.3448	0.442104
B70 Lymphadenitis acute	Female	20-29 years old	118	64.1497	13.7281	113.369	53.8503	4.63123	104.272	1.83945	1.04085	8.5955	0.03455	0.0636993
B70 Lymphadenitis acute	Female	30-64 years old	280	197.802	107.856	290.035	82.1984	-10.0354	172.144	1.41556	0.965399	2.59606	0.0774	0.127543
B70 Lymphadenitis acute	Female	65+ years old	51	63.4698	14.5314	112.526	-12.4698	-61.5263	36.4686	0.803531	0.453227	3.50963	0.59365	0.677688
B70 Lymphadenitis acute	Male	All ages	489	375.606	252.588	503.523	113.394	-14.5228	236.412	1.3019	0.971158	1.93596	0.07965	0.130254
B70 Lymphadenitis acute	Male	5-14 years old	176	115.814	77.1166	154.297	60.1862	21.7034	98.8834	1.51968	1.14066	2.28226	0.0044	0.0113087
B70 Lymphadenitis acute	Male	15-19 years old	41	38.2281	1	79.8283	2.77193	-38.8283	40	1.07251	0.513602	41	0.891	0.918263
B70 Lymphadenitis acute	Male	20-29 years old	66	72.0004	20.1238	123.928	-6.00041	-57.9276	45.8762	0.916661	0.532569	3.2797	0.80985	0.858035
B70 Lymphadenitis acute	Male	30-64 years old	152	119.284	25.6161	212.403	32.7163	-60.4027	126.384	1.27427	0.715622	5.93376	0.4687	0.561267
B70 Lymphadenitis acute	Male	65+ years old	54	29.5237	1	72.8196	24.4763	-18.8196	53	1.82904	0.741559	54	0.24815	0.334886
B71 lymphadenitis non-specific	All sexes	All ages	1291	945.381	687.112	1220.8	345.619	70.2025	603.888	1.36559	1.05751	1.87888	0.01645	0.0348424
B71 lymphadenitis non-specific	All sexes	5-14 years old	312	288.281	190.425	386.379	23.7185	-74.3794	121.575	1.08228	0.807497	1.63844	0.61755	0.699159
B71 lymphadenitis non-specific	All sexes	15-19 years old	157	93.4326	42.7124	145.376	63.5674	11.6244	114.288	1.68036	1.07996	3.67575	0.0191	0.0392017
B71 lymphadenitis non-specific	All sexes	20-29 years old	192	169.844	71.8952	281.813	22.1559	-89.813	120.105	1.13045	0.681303	2.67055	0.6753	0.750141
B71 lymphadenitis non-specific	All sexes	30-64 years old	549	303.073	106.733	517.04	245.927	31.9603	442.267	1.81145	1.06181	5.14369	0.02765	0.0533184
B71 lymphadenitis non-specific	All sexes	65+ years old	81	85.4925	12.4584	181.292	-4.49246	-100.292	68.5416	0.947452	0.446794	6.50162	0.9117	0.933937
B71 lymphadenitis non-specific	Female	All ages	723	481.34	298.341	674.876	241.66	48.1238	424.659	1.50206	1.07131	2.42341	0.0175	0.036616
B71 lymphadenitis non-specific	Female	5-14 years old	148	106.484	39.2305	174.08	41.5157	-26.0797	108.77	1.38988	0.850185	3.77258	0.20555	0.288474
B71 lymphadenitis non-specific	Female	15-19 years old	82	52.9766	17.5046	88.398	29.0234	-6.39798	64.4954	1.54785	0.927623	4.68447	0.10095	0.159629
B71 lymphadenitis non-specific	Female	20-29 years old	108	119.605	42.3541	197.799	-11.6047	-89.7994	65.6459	0.902975	0.546008	2.54993	0.7535	0.812987
B71 lymphadenitis non-specific	Female	30-64 years old	339	171.959	24.3346	321.013	167.041	17.9872	314.665	1.9714	1.05603	13.9308	0.0317	0.059789
B71 lymphadenitis non-specific	Female	65+ years old	46	25.5836	1	99.0253	20.4164	-53.0253	45	1.79802	0.464528	46	0.5586	0.644711
B71 lymphadenitis non-specific	Male	All ages	568	461.71	283.447	661.973	106.29	-93.9734	284.553	1.23021	0.85804	2.0039	0.283	0.374003
B71 lymphadenitis non-specific	Male	5-14 years old	164	181.814	111.211	253.219	-17.814	-89.2191	52.7892	0.902021	0.647661	1.47468	0.60285	0.685672
B71 lymphadenitis non-specific	Male	15-19 years old	75	40.3878	2.3076	77.9384	34.6122	-2.93842	72.6924	1.857	0.962298	32.5013	0.069	0.116374
B71 lymphadenitis non-specific	Male	20-29 years old	84	49.5122	1	130.962	34.4878	-46.9616	83	1.69655	0.641409	84	0.38385	0.480022
B71 lymphadenitis non-specific	Male	30-64 years old	210	131.118	1	284.425	78.8822	-74.4248	209	1.60161	0.738332	210	0.28655	0.377247
B71 lymphadenitis non-specific	Male	65+ years old	35	57.064	1	121.781	-22.064	-86.7806	34	0.613347	0.287402	35	0.4872	0.578889
D01 Abdominal pain/cramps general	All sexes	All ages	371773	287229	272732	301808	84544.3	69965.4	99040.8	1.29434	1.23182	1.36314	0	0
D01 Abdominal pain/cramps general	All sexes	5-14 years old	46945	41918	37412.1	46508.1	5027.03	436.93	9532.9	1.11993	1.00939	1.25481	0.03575	0.0656306
D01 Abdominal pain/cramps general	All sexes	15-19 years old	25638	25053.5	22983.7	27117.4	584.539	-1479.38	2654.34	1.02333	0.945445	1.11549	0.5575	0.644652
D01 Abdominal pain/cramps general	All sexes	20-29 years old	54625	39234	34949.1	43592	15391	11033	19675.9	1.39229	1.2531	1.56299	0	0
D01 Abdominal pain/cramps general	All sexes	30-64 years old	171810	126865	114709	138986	44945.2	32823.5	57101.3	1.35428	1.23616	1.49779	0	0
D01 Abdominal pain/cramps general	All sexes	65+ years old	72755	54180.3	49085.1	59278.4	18574.7	13476.6	23669.9	1.34283	1.22734	1.48222	0	0
D01 Abdominal pain/cramps general	Female	All ages	240841	180806	170630	190916	60035	49925.3	70211	1.33204	1.2615	1.41148	0	0
D01 Abdominal pain/cramps general	Female	5-14 years old	25877	21989.5	18888.7	25091.7	3887.54	785.27	6988.28	1.17679	1.0313	1.36997	0.0177	0.0369
D01 Abdominal pain/cramps general	Female	15-19 years old	17813	16201.1	14778.1	17647.7	1611.95	165.31	3034.93	1.0995	1.00937	1.20537	0.0312	0.0589752
D01 Abdominal pain/cramps general	Female	20-29 years old	39140	26403.6	23423.6	29407.2	12736.4	9732.75	15716.4	1.48237	1.33096	1.67096	0	0
D01 Abdominal pain/cramps general	Female	30-64 years old	111940	82186	73828.2	90503.4	29754	21436.6	38111.8	1.36203	1.23686	1.51622	0	0
D01 Abdominal pain/cramps general	Female	65+ years old	46071	34007.9	30183.2	37862	12063.1	8208.95	15887.8	1.35471	1.21681	1.52638	0	0
D01 Abdominal pain/cramps general	Male	All ages	130932	106411	95944.3	116920	24521.5	14011.7	34987.7	1.23044	1.11984	1.36467	5e-05	0.0002296
D01 Abdominal pain/cramps general	Male	5-14 years old	21068	19935.2	16651.9	23232.8	1132.77	-2164.84	4416.11	1.05682	0.90682	1.2652	0.47655	0.569084
D01 Abdominal pain/cramps general	Male	15-19 years old	7825	8844.76	7335.6	10355.9	-1019.76	-2530.94	489.4	0.884705	0.755605	1.06672	0.16725	0.244072
D01 Abdominal pain/cramps general	Male	20-29 years old	15485	12827.9	9676.26	16012.9	2657.08	-527.947	5808.74	1.20713	0.96703	1.60031	0.0956	0.152429
D01 Abdominal pain/cramps general	Male	30-64 years old	59870	44642.8	35945.4	53498	15227.2	6372	23924.6	1.34109	1.11911	1.66558	0.00285	0.0078649
D01 Abdominal pain/cramps general	Male	65+ years old	26684	20160.9	16788	23560.6	6523.07	3123.38	9895.96	1.32355	1.13257	1.58946	0.00135	0.00415125
D02 Abdominal pain epigastric	All sexes	All ages	61368	56768	53852.9	59685.5	4599.97	1682.53	7515.09	1.08103	1.02819	1.13955	0.0035	0.00934419
D02 Abdominal pain epigastric	All sexes	5-14 years old	2227	2554.14	2197.17	2897.93	-327.143	-670.933	29.8289	0.871917	0.768479	1.01358	0.06985	0.117173
D02 Abdominal pain epigastric	All sexes	15-19 years old	2587	3241.2	2638.11	3846.82	-654.198	-1259.82	-51.1143	0.798162	0.672503	0.980625	0.0363	0.0664985
D02 Abdominal pain epigastric	All sexes	20-29 years old	8398	7417.16	6347.98	8485.72	980.843	-87.7216	2050.02	1.13224	0.989662	1.32294	0.0687	0.115982
D02 Abdominal pain epigastric	All sexes	30-64 years old	35676	31447.5	29056.7	33849.8	4228.45	1826.18	6619.28	1.13446	1.05395	1.22781	0.00175	0.00515128
D02 Abdominal pain epigastric	All sexes	65+ years old	12480	12116.3	10988.2	13246.5	363.712	-766.548	1491.8	1.03002	0.942132	1.13576	0.49965	0.589313
D02 Abdominal pain epigastric	Female	All ages	40493	36395	34329.2	38433.9	4098	2059.13	6163.77	1.1126	1.05358	1.17955	0.0001	0.000437056
D02 Abdominal pain epigastric	Female	5-14 years old	1290	1551.64	1309.64	1792.02	-261.64	-502.02	-19.6395	0.831378	0.719858	0.985004	0.03545	0.0652189
D02 Abdominal pain epigastric	Female	15-19 years old	1807	2209.87	1799.32	2625.27	-402.872	-818.266	7.67667	0.817694	0.688311	1.00427	0.05365	0.0933185
D02 Abdominal pain epigastric	Female	20-29 years old	5478	4436.4	3697.36	5173.18	1041.6	304.817	1780.64	1.23478	1.05892	1.4816	0.0084	0.0196533
D02 Abdominal pain epigastric	Female	30-64 years old	23458	20114.7	18443.3	21754.9	3343.31	1703.12	5014.71	1.16621	1.07829	1.2719	0.0003	0.00112304
D02 Abdominal pain epigastric	Female	65+ years old	8460	8079.69	7237.58	8934.95	380.307	-474.951	1222.42	1.04707	0.946843	1.1689	0.35165	0.448217
D02 Abdominal pain epigastric	Male	All ages	20875	20379.8	18284.9	22449.7	495.212	-1574.66	2590.06	1.0243	0.929858	1.14165	0.6318	0.710156
D02 Abdominal pain epigastric	Male	5-14 years old	937	999.92	743.211	1255.02	-62.9196	-318.023	193.789	0.937075	0.7466	1.26075	0.60535	0.687948
D02 Abdominal pain epigastric	Male	15-19 years old	780	1029.23	591.895	1467.74	-249.232	-687.737	188.105	0.757846	0.53143	1.3178	0.23715	0.323591
D02 Abdominal pain epigastric	Male	20-29 years old	2920	2981.2	2199.07	3758.84	-61.1986	-838.839	720.927	0.979472	0.776836	1.32783	0.8714	0.903946
D02 Abdominal pain epigastric	Male	30-64 years old	12218	11328.5	9616.13	13052.4	889.539	-834.351	2601.87	1.07852	0.936077	1.27057	0.2919	0.383089
D02 Abdominal pain epigastric	Male	65+ years old	4020	4036.7	3294.19	4781.2	-16.7036	-761.2	725.809	0.995862	0.840793	1.22033	0.96175	0.973623
D06 Abdominal pain localized other	All sexes	All ages	73443	70338.8	68277.3	72427.6	3104.22	1015.42	5165.67	1.04413	1.01402	1.07566	0.00555	0.013871
D06 Abdominal pain localized other	All sexes	5-14 years old	1956	1857.68	1609.79	2109.26	98.3214	-153.262	346.211	1.05293	0.927339	1.21507	0.41655	0.515672
D06 Abdominal pain localized other	All sexes	15-19 years old	3045	2822.99	2499.58	3149.95	222.007	-104.953	545.419	1.07864	0.966681	1.2182	0.1696	0.246665
D06 Abdominal pain localized other	All sexes	20-29 years old	10993	10247.6	9607.8	10895	745.371	98.0034	1385.2	1.07274	1.009	1.14417	0.0274	0.0530144
D06 Abdominal pain localized other	All sexes	30-64 years old	41850	40127.2	38375.3	41896.5	1722.77	-46.4778	3474.66	1.04293	0.998891	1.09054	0.0549	0.0950039
D06 Abdominal pain localized other	All sexes	65+ years old	15599	15285.2	14474.7	16107.6	313.813	-508.597	1124.27	1.02053	0.968425	1.07767	0.43115	0.527676
D06 Abdominal pain localized other	Female	All ages	51460	49228.8	47779.1	50689.5	2231.2	770.545	3680.93	1.04532	1.0152	1.07704	0.0041	0.0106489
D06 Abdominal pain localized other	Female	5-14 years old	1112	976.188	804.666	1147.72	135.812	-35.7228	307.334	1.13912	0.968875	1.38194	0.11465	0.177065
D06 Abdominal pain localized other	Female	15-19 years old	2509	2124.84	1903.96	2346.81	384.16	162.19	605.045	1.18079	1.06911	1.31778	0.0023	0.00657907
D06 Abdominal pain localized other	Female	20-29 years old	8820	8093.48	7649.84	8528.49	726.515	291.511	1170.16	1.08977	1.03418	1.15297	0.00305	0.00833667
D06 Abdominal pain localized other	Female	30-64 years old	29047	28095	26875.5	29317.6	952.047	-270.648	2171.49	1.03389	0.990768	1.0808	0.12145	0.185899
D06 Abdominal pain localized other	Female	65+ years old	9972	9939.2	9336.69	10552.5	32.795	-580.517	635.307	1.0033	0.944988	1.06804	0.9089	0.931622
D06 Abdominal pain localized other	Male	All ages	21983	21107.9	19643.2	22571.8	875.06	-588.823	2339.82	1.04146	0.973913	1.11912	0.23345	0.320319
D06 Abdominal pain localized other	Male	5-14 years old	844	881.376	699.723	1061.33	-37.3757	-217.33	144.277	0.957594	0.795228	1.20619	0.6682	0.743788
D06 Abdominal pain localized other	Male	15-19 years old	536	697.355	458.464	936.909	-161.355	-400.909	77.5361	0.768618	0.572094	1.16912	0.1692	0.246499
D06 Abdominal pain localized other	Male	20-29 years old	2173	2154.13	1688.49	2626.3	18.8659	-453.297	484.506	1.00876	0.827401	1.28695	0.93275	0.949288
D06 Abdominal pain localized other	Male	30-64 years old	12803	12029.6	10770.9	13291	773.416	-487.984	2032.09	1.06429	0.963285	1.18866	0.2122	0.29516
D06 Abdominal pain localized other	Male	65+ years old	5627	5349.76	4804.1	5886.86	277.238	-259.856	822.901	1.05182	0.955858	1.17129	0.2921	0.383089
D08 Flatulence/gas/belching	All sexes	All ages	10806	8219.43	7190.95	9243.33	2586.57	1562.67	3615.05	1.31469	1.16906	1.50272	0	0
D08 Flatulence/gas/belching	All sexes	5-14 years old	636	564.894	430.957	699.428	71.1065	-63.428	205.043	1.12588	0.909314	1.47579	0.27985	0.371265
D08 Flatulence/gas/belching	All sexes	15-19 years old	567	448.049	294.12	611.081	118.951	-44.081	272.88	1.26549	0.927864	1.92778	0.14085	0.210036
D08 Flatulence/gas/belching	All sexes	20-29 years old	1715	1253.02	763.189	1752.59	461.981	-37.5879	951.811	1.36869	0.978553	2.24715	0.0674	0.114011
D08 Flatulence/gas/belching	All sexes	30-64 years old	5148	3692.23	2930.03	4448.07	1455.77	699.932	2217.97	1.39428	1.15736	1.75698	0.0007	0.00237751
D08 Flatulence/gas/belching	All sexes	65+ years old	2740	2260.34	1814.64	2700.17	479.656	39.8325	925.362	1.2122	1.01475	1.50994	0.0339	0.0628372
D08 Flatulence/gas/belching	Female	All ages	6425	5150.33	4416.9	5870.47	1274.67	554.529	2008.1	1.24749	1.09446	1.45464	0.0009	0.00291864
D08 Flatulence/gas/belching	Female	5-14 years old	327	278.73	187.373	372.396	48.2696	-45.3961	139.627	1.17318	0.878097	1.74518	0.28645	0.377247
D08 Flatulence/gas/belching	Female	15-19 years old	401	343.163	231.262	454.516	57.8373	-53.5158	169.738	1.16854	0.882257	1.73397	0.2817	0.372571
D08 Flatulence/gas/belching	Female	20-29 years old	1153	802.65	460.32	1153.92	350.35	-0.916242	692.68	1.43649	0.999206	2.50478	0.0505	0.0890082
D08 Flatulence/gas/belching	Female	30-64 years old	3033	2235.57	1700.16	2755.99	797.431	277.006	1332.84	1.3567	1.10051	1.78394	0.0065	0.0158991
D08 Flatulence/gas/belching	Female	65+ years old	1511	1491.31	1157.77	1816.95	19.6911	-305.948	353.229	1.0132	0.831614	1.30509	0.89975	0.924997
D08 Flatulence/gas/belching	Male	All ages	4381	3065.48	2345	3795.56	1315.52	585.439	2036	1.42914	1.15424	1.86823	0.0008	0.00265946
D08 Flatulence/gas/belching	Male	5-14 years old	309	286.26	187.519	383.655	22.7401	-74.6549	121.481	1.07944	0.805411	1.64783	0.62095	0.701625
D08 Flatulence/gas/belching	Male	15-19 years old	166	105.008	1	223.954	60.9921	-57.9537	165	1.58083	0.741225	166	0.28815	0.379064
D08 Flatulence/gas/belching	Male	20-29 years old	562	449.203	89.8219	812.263	112.797	-250.263	472.178	1.25111	0.691895	6.25682	0.5105	0.599646
D08 Flatulence/gas/belching	Male	30-64 years old	2115	1456.92	917.756	1997.89	658.079	117.108	1197.24	1.45169	1.05862	2.30454	0.02005	0.0407147
D08 Flatulence/gas/belching	Male	65+ years old	1229	768.696	474.739	1059.63	460.304	169.373	754.261	1.59881	1.15984	2.58879	0.00425	0.0109723
D09 Nausea	All sexes	All ages	54901	35749.3	33154.2	38302.2	19151.7	16598.8	21746.8	1.53572	1.43337	1.65593	0	0
D09 Nausea	All sexes	5-14 years old	5618	3822.77	3332.57	4306.25	1795.23	1311.75	2285.43	1.46962	1.30461	1.68578	0	0
D09 Nausea	All sexes	15-19 years old	6610	8462.95	7301.05	9621	-1852.95	-3011	-691.053	0.781052	0.687039	0.905349	0.00405	0.0105668
D09 Nausea	All sexes	20-29 years old	10530	6420.33	5295.22	7533.17	4109.67	2996.83	5234.78	1.6401	1.39782	1.98859	0	0
D09 Nausea	All sexes	30-64 years old	20403	10330.7	8537.84	12103.6	10072.3	8299.44	11865.2	1.97498	1.6857	2.38972	0	0
D09 Nausea	All sexes	65+ years old	11740	6717.48	5862.31	7567.85	5022.52	4172.15	5877.69	1.74768	1.5513	2.00262	0	0
D09 Nausea	Female	All ages	39526	24816.3	23022.6	26616.7	14709.7	12909.3	16503.4	1.59274	1.48501	1.71684	0	0
D09 Nausea	Female	5-14 years old	3108	2063.1	1725.42	2397.45	1044.9	710.554	1382.58	1.50647	1.29638	1.8013	0	0
D09 Nausea	Female	15-19 years old	4447	5304.05	4521.38	6093.84	-857.055	-1646.84	-74.3846	0.838415	0.729754	0.983548	0.03365	0.0626436
D09 Nausea	Female	20-29 years old	7932	4403.48	3637.11	5171.28	3528.52	2760.72	4294.89	1.8013	1.53386	2.18085	0	0
D09 Nausea	Female	30-64 years old	15502	7917.02	6661.91	9162.42	7584.98	6339.58	8840.09	1.95806	1.69191	2.32696	0	0
D09 Nausea	Female	65+ years old	8537	5130.7	4488.19	5771.32	3406.3	2765.68	4048.81	1.66391	1.47921	1.9021	0	0
D09 Nausea	Male	All ages	15375	10932.3	9086.49	12763.4	4442.73	2611.61	6288.51	1.40639	1.20462	1.69207	0	0
D09 Nausea	Male	5-14 years old	2510	1759.17	1403.35	2116.05	750.826	393.952	1106.65	1.42681	1.18617	1.78858	0.00055	0.00193681
D09 Nausea	Male	15-19 years old	2163	3156.53	2320.42	4003.36	-993.53	-1840.36	-157.416	0.685246	0.540296	0.93216	0.0221	0.0441973
D09 Nausea	Male	20-29 years old	2598	2013.89	1198.72	2829.58	584.112	-231.581	1399.28	1.29004	0.918157	2.16731	0.14535	0.21577
D09 Nausea	Male	30-64 years old	4901	2412.24	1127.75	3719.34	2488.76	1181.66	3773.25	2.03172	1.31771	4.34581	0.0009	0.00291864
D09 Nausea	Male	65+ years old	3203	1585.34	1020.11	2151.55	1617.66	1051.45	2182.89	2.02039	1.4887	3.13987	0.0001	0.000437056
D10 Vomiting	All sexes	All ages	33692	26524.4	23762.2	29321.4	7167.63	4370.59	9929.77	1.27023	1.14906	1.41788	0	0
D10 Vomiting	All sexes	5-14 years old	4608	3771.76	3330.27	4208.52	836.239	399.477	1277.73	1.22171	1.09492	1.38367	0.00065	0.00222968
D10 Vomiting	All sexes	15-19 years old	4887	8439.16	7390.76	9484.91	-3552.16	-4597.91	-2503.76	0.579086	0.51524	0.661231	0	0
D10 Vomiting	All sexes	20-29 years old	7989	5458.87	3624.85	7290.37	2530.13	698.626	4364.15	1.46349	1.09583	2.20395	0.01035	0.0235439
D10 Vomiting	All sexes	30-64 years old	11569	5949.48	4235.3	7660.43	5619.52	3908.57	7333.7	1.94454	1.51023	2.73157	0	0
D10 Vomiting	All sexes	65+ years old	4639	2909.19	2482.66	3336.94	1729.81	1302.06	2156.34	1.5946	1.3902	1.86856	0	0
D10 Vomiting	Female	All ages	20498	15076.8	13152	17006.8	5421.2	3491.16	7345.97	1.35957	1.20528	1.55854	0	0
D10 Vomiting	Female	5-14 years old	2090	1749.29	1444.54	2051.41	340.714	38.5877	645.462	1.19477	1.01881	1.44683	0.02905	0.0557682
D10 Vomiting	Female	15-19 years old	2686	4529.37	3811.09	5252.77	-1843.37	-2566.77	-1125.09	0.593018	0.51135	0.704785	0.00015	0.000619424
D10 Vomiting	Female	20-29 years old	4992	3152.02	1879.21	4415.4	1839.98	576.601	3112.79	1.58375	1.13059	2.65643	0.0082	0.0192376
D10 Vomiting	Female	30-64 years old	7848	3915.23	2714.37	5117.62	3932.77	2730.38	5133.63	2.00448	1.53353	2.89128	0	0
D10 Vomiting	Female	65+ years old	2882	1732.88	1412.03	2057.66	1149.12	824.339	1469.97	1.66313	1.40062	2.04104	0	0
D10 Vomiting	Male	All ages	13194	11440.4	9444.66	13465.2	1753.56	-271.219	3749.34	1.15328	0.979858	1.39698	0.08555	0.138456
D10 Vomiting	Male	5-14 years old	2518	2021.94	1703.56	2336.99	496.064	181.012	814.444	1.24534	1.07746	1.47808	0.00445	0.0114201
D10 Vomiting	Male	15-19 years old	2201	3908.47	3142.11	4669.61	-1707.47	-2468.61	-941.114	0.563136	0.471345	0.700484	0.0001	0.000437056
D10 Vomiting	Male	20-29 years old	2997	2296.82	951.16	3647.19	700.176	-650.193	2045.84	1.30485	0.821728	3.15089	0.28995	0.38114
D10 Vomiting	Male	30-64 years old	3721	2036.48	792.751	3268.37	1684.52	452.628	2928.25	1.82717	1.13849	4.69378	0.0113	0.0252054
D10 Vomiting	Male	65+ years old	1757	1177.64	890.119	1463.4	579.356	293.601	866.881	1.49196	1.20063	1.97389	0.00065	0.00222968
D11 Diarrhea	All sexes	All ages	84846	59867.3	56709.5	63119.4	24978.7	21726.6	28136.5	1.41723	1.34421	1.49615	0	0
D11 Diarrhea	All sexes	5-14 years old	5090	4026.55	3531.31	4526.1	1063.45	563.897	1558.69	1.26411	1.12459	1.44139	0.00025	0.000960938
D11 Diarrhea	All sexes	15-19 years old	4212	6452.95	5754.37	7164.85	-2240.95	-2952.85	-1542.37	0.652725	0.58787	0.731965	0	0
D11 Diarrhea	All sexes	20-29 years old	12966	9313.58	8541.82	10086.4	3652.42	2879.59	4424.18	1.39216	1.28549	1.51794	0	0
D11 Diarrhea	All sexes	30-64 years old	38345	22715.2	19974.8	25474.6	15629.8	12870.4	18370.2	1.68807	1.50523	1.91966	0	0
D11 Diarrhea	All sexes	65+ years old	24233	17367.8	16123	18630.1	6865.23	5602.87	8110.04	1.39529	1.30074	1.50301	0	0
D11 Diarrhea	Female	All ages	48282	32230	30003.1	34493.1	16052	13788.9	18278.9	1.49804	1.39976	1.60923	0	0
D11 Diarrhea	Female	5-14 years old	1841	1460.73	1118.37	1804.03	380.266	36.9728	722.628	1.26032	1.02049	1.64614	0.03205	0.0602512
D11 Diarrhea	Female	15-19 years old	1978	2814.88	2327.93	3300.03	-836.875	-1322.03	-349.93	0.702695	0.599388	0.849682	0.0024	0.00680857
D11 Diarrhea	Female	20-29 years old	6986	4559.89	4027.38	5083.88	2426.11	1902.12	2958.62	1.53206	1.37415	1.73463	0	0
D11 Diarrhea	Female	30-64 years old	22051	12196.9	10275	14095.6	9854.07	7955.38	11776	1.80791	1.56439	2.14608	0	0
D11 Diarrhea	Female	65+ years old	15426	11202.7	10263.9	12137	4223.31	3289	5162.09	1.37699	1.27099	1.50294	0	0
D11 Diarrhea	Male	All ages	36564	27650.5	25357.2	29926.1	8913.55	6637.91	11206.8	1.32237	1.22181	1.44196	0	0
D11 Diarrhea	Male	5-14 years old	3249	2566.89	2203.49	2925.24	682.107	323.759	1045.51	1.26573	1.11068	1.47448	0.00125	0.00390653
D11 Diarrhea	Male	15-19 years old	2234	3638.89	3122.63	4160.6	-1404.89	-1926.6	-888.635	0.613923	0.536942	0.715421	5e-05	0.0002296
D11 Diarrhea	Male	20-29 years old	5980	4757.12	4196.65	5316.34	1222.88	663.661	1783.35	1.25706	1.12483	1.42495	0.00015	0.000619424
D11 Diarrhea	Male	30-64 years old	16294	10520.2	8551.38	12503.9	5773.83	3790.08	7742.62	1.54883	1.30311	1.90542	0	0
D11 Diarrhea	Male	65+ years old	8807	6164.67	5333.73	6999.78	2642.33	1807.22	3473.27	1.42863	1.25818	1.65119	0	0
D11+D70+D73 Gastroenteritis	All sexes	All ages	171964	141499	132417	150583	30464.7	21381	39547.5	1.2153	1.14199	1.29866	0	0
D11+D70+D73 Gastroenteritis	All sexes	5-14 years old	11098	9624.06	8776.47	10452.9	1473.94	645.131	2321.53	1.15315	1.06172	1.26452	0.00185	0.00539036
D11+D70+D73 Gastroenteritis	All sexes	15-19 years old	13250	28246.1	22772.1	33743.9	-14996.1	-20493.9	-9522.13	0.469092	0.392663	0.581852	0	0
D11+D70+D73 Gastroenteritis	All sexes	20-29 years old	35081	25852.5	23485	28196.3	9228.5	6884.74	11596	1.35697	1.24417	1.49376	0	0
D11+D70+D73 Gastroenteritis	All sexes	30-64 years old	81651	54064.2	47290.4	60809.4	27586.8	20841.6	34360.6	1.51026	1.34274	1.72659	0	0
D11+D70+D73 Gastroenteritis	All sexes	65+ years old	30884	23717.1	22350.9	25076.1	7166.87	5807.9	8533.13	1.30218	1.23161	1.38178	0	0
D11+D70+D73 Gastroenteritis	Female	All ages	97425	74841.5	68558.4	81218.8	22583.5	16206.2	28866.6	1.30175	1.19954	1.42105	0	0
D11+D70+D73 Gastroenteritis	Female	5-14 years old	4585	4007.79	3425.76	4583.74	577.208	1.26109	1159.24	1.14402	1.00028	1.33839	0.0494	0.0875158
D11+D70+D73 Gastroenteritis	Female	15-19 years old	6566	13505	9743.03	17242.5	-6939.05	-10676.5	-3177.03	0.486189	0.380802	0.673918	0.0015	0.00454754
D11+D70+D73 Gastroenteritis	Female	20-29 years old	19362	13048.2	11449.9	14649.5	6313.78	4712.5	7912.15	1.48388	1.32168	1.69103	0	0
D11+D70+D73 Gastroenteritis	Female	30-64 years old	47487	29393	24712.5	34060	18094	13427	22774.5	1.61559	1.39422	1.92158	0	0
D11+D70+D73 Gastroenteritis	Female	65+ years old	19425	14891.1	13860.2	15908.9	4533.85	3516.08	5564.75	1.30447	1.22101	1.40149	0	0
D11+D70+D73 Gastroenteritis	Male	All ages	74539	66668.8	60018.6	73220.1	7870.23	1318.89	14520.4	1.11805	1.01801	1.24193	0.0194	0.0395347
D11+D70+D73 Gastroenteritis	Male	5-14 years old	6513	5612.9	5010.29	6223.15	900.103	289.847	1502.71	1.16036	1.04658	1.29992	0.00685	0.0166371
D11+D70+D73 Gastroenteritis	Male	15-19 years old	6684	14751.7	10740.3	18715.5	-8067.75	-12031.5	-4056.34	0.453099	0.357137	0.622327	0.00075	0.00253733
D11+D70+D73 Gastroenteritis	Male	20-29 years old	15719	12800.6	11075.6	14500.2	2918.4	1218.81	4643.36	1.22799	1.08405	1.41924	0.00245	0.00692759
D11+D70+D73 Gastroenteritis	Male	30-64 years old	34164	24681	19775.6	29541.5	9482.97	4622.5	14388.4	1.38422	1.15647	1.72758	0.0008	0.00265946
D11+D70+D73 Gastroenteritis	Male	65+ years old	11459	8821.89	7925.5	9720.28	2637.11	1738.72	3533.5	1.29893	1.17888	1.44584	0	0
D14 Hematemesis/vomiting blood	All sexes	All ages	2650	2232.71	2030.52	2435.56	417.291	214.443	619.483	1.1869	1.08805	1.30509	0.00015	0.000619424
D14 Hematemesis/vomiting blood	All sexes	5-14 years old	67	50.9925	23.1628	79.9882	16.0075	-12.9882	43.8372	1.31392	0.837623	2.89257	0.26455	0.35287
D14 Hematemesis/vomiting blood	All sexes	15-19 years old	167	177.858	135.03	220.565	-10.8577	-53.565	31.97	0.938953	0.757146	1.23676	0.59465	0.677688
D14 Hematemesis/vomiting blood	All sexes	20-29 years old	450	395.726	324.065	468.09	54.2742	-18.0902	125.935	1.13715	0.961353	1.38861	0.1304	0.19784
D14 Hematemesis/vomiting blood	All sexes	30-64 years old	1052	857.471	724.053	991.03	194.529	60.9698	327.947	1.22686	1.06152	1.45293	0.00665	0.016243
D14 Hematemesis/vomiting blood	All sexes	65+ years old	914	750.069	623.833	876.692	163.931	37.308	290.167	1.21855	1.04256	1.46514	0.0144	0.030996
D14 Hematemesis/vomiting blood	Female	All ages	1233	1085.35	940.52	1230.75	147.649	2.25091	292.48	1.13604	1.00183	1.31098	0.0471	0.0840479
D14 Hematemesis/vomiting blood	Female	5-14 years old	28	28.7427	8.67016	48.7628	-0.742745	-20.7628	19.3298	0.974159	0.574209	3.22947	0.9391	0.953497
D14 Hematemesis/vomiting blood	Female	15-19 years old	86	102.759	72.9657	132.174	-16.7592	-46.1741	13.0343	0.836908	0.650657	1.17864	0.2473	0.334
D14 Hematemesis/vomiting blood	Female	20-29 years old	216	228.383	179.181	278.01	-12.3834	-62.0098	36.8193	0.945778	0.776951	1.20549	0.60565	0.687948
D14 Hematemesis/vomiting blood	Female	30-64 years old	470	348.907	257.414	442.598	121.093	27.4022	212.586	1.34706	1.06191	1.82585	0.0149	0.0319127
D14 Hematemesis/vomiting blood	Female	65+ years old	433	376.147	281.78	472.081	56.853	-39.081	151.22	1.15115	0.917215	1.53666	0.22455	0.309836
D14 Hematemesis/vomiting blood	Male	All ages	1417	1147.19	1005.16	1288.39	269.809	128.613	411.836	1.23519	1.09982	1.40972	0.0002	0.000797222
D14 Hematemesis/vomiting blood	Male	5-14 years old	39	22.2043	1.05417	43.4774	16.7957	-4.47736	37.9458	1.75642	0.897019	36.9961	0.1123	0.17406
D14 Hematemesis/vomiting blood	Male	15-19 years old	81	75.2087	44.0898	106.75	5.79129	-25.7503	36.9102	1.077	0.75878	1.83716	0.70625	0.775833
D14 Hematemesis/vomiting blood	Male	20-29 years old	234	167.466	115.092	219.612	66.5339	14.3883	118.908	1.3973	1.06552	2.03316	0.01695	0.0357257
D14 Hematemesis/vomiting blood	Male	30-64 years old	582	508.701	412.23	603.583	73.2987	-21.5827	169.77	1.14409	0.964242	1.41183	0.1206	0.184763
D14 Hematemesis/vomiting blood	Male	65+ years old	481	373.86	289.661	457.943	107.14	23.0566	191.339	1.28658	1.05035	1.66056	0.01705	0.0358925
D18 Change feces/bowel movements	All sexes	All ages	23533	16391.4	13820.1	18980.7	7141.62	4552.28	9712.94	1.43569	1.23984	1.70281	0	0
D18 Change feces/bowel movements	All sexes	5-14 years old	683	509.415	362.173	653.476	173.585	29.5239	320.827	1.34075	1.04518	1.88584	0.0219	0.0438509
D18 Change feces/bowel movements	All sexes	15-19 years old	469	403.652	323.273	482.424	65.3477	-13.4242	145.727	1.16189	0.972173	1.45079	0.098	0.155967
D18 Change feces/bowel movements	All sexes	20-29 years old	1818	1471.01	1220.15	1727.61	346.987	90.3924	597.853	1.23588	1.05232	1.48998	0.01155	0.0257298
D18 Change feces/bowel movements	All sexes	30-64 years old	9962	6413.6	4833.85	7999.92	3548.4	1962.08	5128.15	1.55326	1.24526	2.06088	0.00015	0.000619424
D18 Change feces/bowel movements	All sexes	65+ years old	10601	7599.48	5590.67	9618.12	3001.52	982.882	5010.33	1.39496	1.10219	1.89619	0.00675	0.0164174
D18 Change feces/bowel movements	Female	All ages	13899	9888.92	8013.37	11766.4	4010.08	2132.56	5885.63	1.40551	1.18124	1.73448	0.0006	0.00208306
D18 Change feces/bowel movements	Female	5-14 years old	263	231.951	133.678	331.396	31.0491	-68.3956	129.322	1.13386	0.793613	1.96741	0.52165	0.61066
D18 Change feces/bowel movements	Female	15-19 years old	276	278.236	223.228	332.38	-2.23588	-56.3798	52.7724	0.991964	0.830375	1.23641	0.92965	0.947814
D18 Change feces/bowel movements	Female	20-29 years old	1158	941.195	767.83	1115.32	216.805	42.6788	390.17	1.23035	1.03827	1.50815	0.0185	0.0382897
D18 Change feces/bowel movements	Female	30-64 years old	5877	3735.72	2616.83	4843.5	2141.28	1033.5	3260.17	1.57319	1.21338	2.24585	0.00095	0.00305205
D18 Change feces/bowel movements	Female	65+ years old	6325	4696.07	3198.03	6218	1628.93	106.996	3126.97	1.34687	1.01721	1.97778	0.0375	0.0683333
D18 Change feces/bowel movements	Male	All ages	9634	6509.48	4746.84	8266.57	3124.52	1367.43	4887.16	1.47999	1.16542	2.02956	0.00145	0.00441929
D18 Change feces/bowel movements	Male	5-14 years old	420	277.015	170.409	383.113	142.985	36.8869	249.591	1.51616	1.09628	2.46466	0.01055	0.0239041
D18 Change feces/bowel movements	Male	15-19 years old	193	125.346	67.8937	183.221	67.6536	9.779	125.106	1.53973	1.05337	2.84268	0.0252	0.0494805
D18 Change feces/bowel movements	Male	20-29 years old	660	529.966	346.951	714.574	130.034	-54.574	313.049	1.24536	0.923627	1.90229	0.15325	0.225939
D18 Change feces/bowel movements	Male	30-64 years old	4085	2678.66	1548.75	3809.24	1406.34	275.764	2536.25	1.52502	1.07239	2.63761	0.0189	0.0390706
D18 Change feces/bowel movements	Male	65+ years old	4276	2895.36	1552.92	4236.69	1380.64	39.3103	2723.08	1.47684	1.00928	2.75352	0.0447	0.0802642
D25 Abdominal distension	All sexes	All ages	1549	1110.72	843.683	1381.51	438.276	167.492	705.317	1.39459	1.12124	1.836	0.00355	0.0094338
D25 Abdominal distension	All sexes	5-14 years old	43	22.5511	3.25627	47.4886	20.4489	-4.48856	39.7437	1.90678	0.905481	13.2053	0.09745	0.155235
D25 Abdominal distension	All sexes	15-19 years old	32	34.1043	14.0416	58.6013	-2.10431	-26.6013	17.9584	0.938298	0.546063	2.27895	0.84555	0.886746
D25 Abdominal distension	All sexes	20-29 years old	116	74.7149	19.3027	139.299	41.2851	-23.2987	96.6973	1.55257	0.832743	6.00953	0.1904	0.27119
D25 Abdominal distension	All sexes	30-64 years old	779	556.705	338.748	774.881	222.295	4.11928	440.252	1.39931	1.00532	2.29965	0.0469	0.0837778
D25 Abdominal distension	All sexes	65+ years old	579	420.847	275.93	565.321	158.153	13.679	303.07	1.3758	1.0242	2.09836	0.03425	0.0633496
D25 Abdominal distension	Female	All ages	1023	707.337	517.341	898.21	315.663	124.79	505.659	1.44627	1.13893	1.97742	0.0018	0.00525356
D25 Abdominal distension	Female	5-14 years old	27	12.6058	1	30.206	14.3942	-3.20601	26	2.14186	0.893862	27	0.1013	0.160035
D25 Abdominal distension	Female	15-19 years old	27	29.1484	10.5751	47.6639	-2.14843	-20.6639	16.4249	0.926293	0.566466	2.55318	0.8089	0.857713
D25 Abdominal distension	Female	20-29 years old	80	46.6872	1.51366	91.3882	33.3128	-11.3882	78.4863	1.71353	0.875386	52.8522	0.13105	0.198651
D25 Abdominal distension	Female	30-64 years old	500	350.981	200.735	502.777	149.019	-2.77693	299.265	1.42458	0.994477	2.49085	0.05355	0.0933185
D25 Abdominal distension	Female	65+ years old	389	267.819	158.565	377.561	121.181	11.4391	230.435	1.45247	1.0303	2.45325	0.0323	0.060523
D25 Abdominal distension	Male	All ages	526	402.899	216.795	595.759	123.101	-69.7591	309.205	1.30554	0.882907	2.42625	0.2009	0.283101
D25 Abdominal distension	Male	5-14 years old	16	9.32823	1	27.7885	6.67177	-11.7885	15	1.71522	0.575777	16	0.4505	0.54325
D25 Abdominal distension	Male	15-19 years old	5	2.03264	1	21.8272	2.96736	-16.8272	4	2.45986	0.229071	5	0.75595	0.813513
D25 Abdominal distension	Male	20-29 years old	36	27.4684	1	74.2703	8.53161	-38.2703	35	1.3106	0.484716	36	0.7088	0.776928
D25 Abdominal distension	Male	30-64 years old	279	205.575	49.2177	363.914	73.4245	-84.9141	229.782	1.35717	0.766665	5.66869	0.3434	0.440637
D25 Abdominal distension	Male	65+ years old	190	152.819	55.4517	250.585	37.1813	-60.5853	134.548	1.2433	0.758225	3.42641	0.4292	0.526344
D29 Digestive symptom/complaint other	All sexes	All ages	9565	5966.4	5119.28	6803.73	3598.6	2761.27	4445.72	1.60315	1.40585	1.86843	0	0
D29 Digestive symptom/complaint other	All sexes	5-14 years old	542	412.193	327.246	498.135	129.807	43.8653	214.754	1.31492	1.08806	1.65625	0.00575	0.0142468
D29 Digestive symptom/complaint other	All sexes	15-19 years old	411	427.013	356.157	497.208	-16.0132	-86.2078	54.8434	0.9625	0.826616	1.15399	0.6368	0.714546
D29 Digestive symptom/complaint other	All sexes	20-29 years old	1297	797.299	521.383	1074.4	499.701	222.604	775.617	1.62674	1.20719	2.48761	0.00155	0.00465812
D29 Digestive symptom/complaint other	All sexes	30-64 years old	4328	2688.34	2131.58	3249.5	1639.66	1078.5	2196.42	1.60992	1.3319	2.03041	0	0
D29 Digestive symptom/complaint other	All sexes	65+ years old	2987	1639.43	1080.64	2198.93	1347.57	788.068	1906.36	1.82197	1.35839	2.76411	0.0002	0.000797222
D29 Digestive symptom/complaint other	Female	All ages	5535	3077.75	2470.09	3678.54	2457.25	1856.46	3064.91	1.79839	1.50467	2.2408	0	0
D29 Digestive symptom/complaint other	Female	5-14 years old	282	202.901	144.502	261.18	79.0994	20.8203	137.498	1.38984	1.07972	1.95153	0.01225	0.0269751
D29 Digestive symptom/complaint other	Female	15-19 years old	232	228.6	180.735	277.499	3.39993	-45.4993	51.2649	1.01487	0.836038	1.28365	0.8865	0.9152
D29 Digestive symptom/complaint other	Female	20-29 years old	802	439.176	251.973	630.728	362.824	171.272	550.027	1.82615	1.27155	3.18288	0.00085	0.0027827
D29 Digestive symptom/complaint other	Female	30-64 years old	2493	1339.35	953.125	1723.06	1153.65	769.943	1539.87	1.86135	1.44685	2.61561	0	0
D29 Digestive symptom/complaint other	Female	65+ years old	1726	867.126	443.797	1285.55	858.874	440.447	1282.2	1.99048	1.34261	3.88916	0.00095	0.00305205
D29 Digestive symptom/complaint other	Male	All ages	4030	2887.05	2304.14	3475.03	1142.95	554.969	1725.86	1.39589	1.1597	1.74903	0.00045	0.00163827
D29 Digestive symptom/complaint other	Male	5-14 years old	260	209.37	147.315	270.909	50.6298	-10.9092	112.685	1.24182	0.959731	1.76492	0.1021	0.161151
D29 Digestive symptom/complaint other	Male	15-19 years old	179	198.253	146.935	249.598	-19.2535	-70.5977	32.0654	0.902885	0.717154	1.21823	0.4343	0.530899
D29 Digestive symptom/complaint other	Male	20-29 years old	495	357.467	156.984	557.74	137.533	-62.7397	338.016	1.38474	0.887511	3.15318	0.1617	0.237178
D29 Digestive symptom/complaint other	Male	30-64 years old	1835	1348.64	948.642	1752.82	486.361	82.1759	886.358	1.36063	1.04688	1.93434	0.02155	0.0434533
D29 Digestive symptom/complaint other	Male	65+ years old	1261	771.68	400.4	1148.22	489.32	112.779	860.6	1.6341	1.09822	3.14935	0.01235	0.0270913
D70 Gastrointestinal infection	All sexes	All ages	19142	13765.2	12123.8	15397.6	5376.82	3744.44	7018.17	1.39061	1.24318	1.57887	0	0
D70 Gastrointestinal infection	All sexes	5-14 years old	1348	905.32	770.728	1040.44	442.68	307.559	577.272	1.48898	1.2956	1.749	0	0
D70 Gastrointestinal infection	All sexes	15-19 years old	1223	1956.88	1525.61	2385.42	-733.884	-1162.42	-302.612	0.624973	0.512697	0.801645	0.00215	0.00619114
D70 Gastrointestinal infection	All sexes	20-29 years old	3937	2399.71	1876.06	2924.44	1537.29	1012.56	2060.94	1.64062	1.34624	2.09855	0	0
D70 Gastrointestinal infection	All sexes	30-64 years old	9874	6234.72	4810.55	7676.02	3639.28	2197.98	5063.45	1.58371	1.28634	2.05257	5e-05	0.0002296
D70 Gastrointestinal infection	All sexes	65+ years old	2760	2266.45	1872.56	2655.51	493.548	104.494	887.437	1.21776	1.03935	1.47392	0.01765	0.0368404
D70 Gastrointestinal infection	Female	All ages	10903	7569.47	6436.02	8689.91	3333.53	2213.09	4466.98	1.44039	1.25467	1.69406	0	0
D70 Gastrointestinal infection	Female	5-14 years old	619	381.553	289.125	473.451	237.447	145.549	329.875	1.62232	1.30742	2.14094	0	0
D70 Gastrointestinal infection	Female	15-19 years old	644	984.254	695.578	1276.15	-340.254	-632.146	-51.5778	0.654302	0.504645	0.925849	0.02535	0.0497183
D70 Gastrointestinal infection	Female	20-29 years old	2298	1405.97	1043.97	1767.8	892.033	530.197	1254.03	1.63446	1.29992	2.20121	0.00015	0.000619424
D70 Gastrointestinal infection	Female	30-64 years old	5627	3561.47	2572.51	4561.9	2065.53	1065.1	3054.49	1.57997	1.23348	2.18736	0.0002	0.000797222
D70 Gastrointestinal infection	Female	65+ years old	1715	1231.17	938.226	1524.08	483.833	190.921	776.774	1.39299	1.12527	1.82792	0.0032	0.0086778
D70 Gastrointestinal infection	Male	All ages	8239	6194.06	5021.26	7378.42	2044.94	860.575	3217.74	1.33015	1.11663	1.64082	0.00175	0.00515128
D70 Gastrointestinal infection	Male	5-14 years old	729	524.199	426.541	621.869	204.801	107.131	302.459	1.39069	1.17227	1.7091	0.0006	0.00208306
D70 Gastrointestinal infection	Male	15-19 years old	579	970.461	660.843	1287.69	-391.461	-708.689	-81.8435	0.596623	0.449643	0.876153	0.01685	0.0355585
D70 Gastrointestinal infection	Male	20-29 years old	1639	992.908	615.928	1374.55	646.092	264.445	1023.07	1.65071	1.19239	2.66103	0.0033	0.00887906
D70 Gastrointestinal infection	Male	30-64 years old	4247	2668.71	1639.97	3720.65	1578.29	526.345	2607.03	1.59141	1.14147	2.58969	0.0052	0.0131296
D70 Gastrointestinal infection	Male	65+ years old	1045	1033.8	777.977	1294	11.1969	-249.004	267.023	1.01083	0.807571	1.34323	0.928	0.947253
D73 Gastroenteritis presumed infection	All sexes	All ages	69217	68117.6	61695.9	74410.8	1099.38	-5193.79	7521.06	1.01614	0.930201	1.12191	0.7219	0.788777
D73 Gastroenteritis presumed infection	All sexes	5-14 years old	4714	4703.73	4106.47	5300.97	10.2682	-586.968	607.527	1.00218	0.889272	1.14794	0.9722	0.981823
D73 Gastroenteritis presumed infection	All sexes	15-19 years old	7863	19882.3	15324.3	24405.3	-12019.3	-16542.3	-7461.3	0.395477	0.322184	0.513107	0.0001	0.000437056
D73 Gastroenteritis presumed infection	All sexes	20-29 years old	18461	14182.1	12332.2	16003.8	4278.9	2457.25	6128.77	1.30171	1.15354	1.49697	0.00015	0.000619424
D73 Gastroenteritis presumed infection	All sexes	30-64 years old	34107	25174.5	21129.9	29208.9	8932.45	4898.05	12977.1	1.35482	1.16769	1.61416	0.00055	0.00193681
D73 Gastroenteritis presumed infection	All sexes	65+ years old	4072	4169.85	3642.65	4696.9	-97.851	-624.903	429.349	0.976534	0.866954	1.11787	0.6985	0.770543
D73 Gastroenteritis presumed infection	Female	All ages	38969	35088.9	30790.9	39553.4	3880.05	-584.428	8178.05	1.11058	0.985224	1.2656	0.0852	0.138149
D73 Gastroenteritis presumed infection	Female	5-14 years old	2152	2173.4	1760.31	2583.52	-21.4004	-431.516	391.692	0.990154	0.832973	1.22251	0.9136	0.935327
D73 Gastroenteritis presumed infection	Female	15-19 years old	3968	9718.38	6640.87	12835	-5750.38	-8867.04	-2672.87	0.408298	0.309154	0.597512	0.00165	0.00491574
D73 Gastroenteritis presumed infection	Female	20-29 years old	10233	7100.92	5829.68	8361.19	3132.08	1871.81	4403.32	1.44108	1.22387	1.75533	5e-05	0.0002296
D73 Gastroenteritis presumed infection	Female	30-64 years old	20213	13614.3	10833.4	16481.1	6598.66	3731.92	9379.65	1.48468	1.22644	1.86581	0.00035	0.00129613
D73 Gastroenteritis presumed infection	Female	65+ years old	2403	2494.63	2101.19	2889.55	-91.6266	-486.55	301.808	0.96327	0.831618	1.14364	0.6255	0.705366
D73 Gastroenteritis presumed infection	Male	All ages	30248	32977	28372.3	37561.9	-2728.97	-7313.86	1875.66	0.917246	0.805285	1.06611	0.2356	0.322242
D73 Gastroenteritis presumed infection	Male	5-14 years old	2562	2529.45	2095.34	2962.54	32.5501	-400.539	466.664	1.01287	0.864799	1.22272	0.87285	0.904905
D73 Gastroenteritis presumed infection	Male	15-19 years old	3895	10151.4	6804.3	13449.5	-6256.36	-9554.52	-2909.3	0.383692	0.289601	0.572432	0.00165	0.00491574
D73 Gastroenteritis presumed infection	Male	20-29 years old	8228	7075.07	5761.71	8427.51	1152.93	-199.514	2466.29	1.16296	0.976326	1.42805	0.0853	0.138181
D73 Gastroenteritis presumed infection	Male	30-64 years old	13894	11537.6	8649.44	14456.6	2356.42	-562.559	5244.56	1.20424	0.961086	1.60635	0.10785	0.168681
D73 Gastroenteritis presumed infection	Male	65+ years old	1669	1674.21	1327.16	2028.33	-5.20996	-359.329	341.844	0.996888	0.822845	1.25758	0.97355	0.982105
D87 Stomach function disorder	All sexes	All ages	18782	15790.9	14299.3	17292.7	2991.11	1489.29	4482.74	1.18942	1.08612	1.31349	0.0004	0.00147179
D87 Stomach function disorder	All sexes	5-14 years old	495	418.887	220.11	619.71	76.1133	-124.71	274.89	1.1817	0.79876	2.24887	0.4246	0.522631
D87 Stomach function disorder	All sexes	15-19 years old	870	1206.6	966.756	1447.96	-336.6	-577.961	-96.7557	0.721034	0.600845	0.899917	0.00905	0.0209183
D87 Stomach function disorder	All sexes	20-29 years old	2894	2253.39	1668.62	2830.62	640.61	63.3758	1225.38	1.28429	1.02239	1.73436	0.03225	0.060523
D87 Stomach function disorder	All sexes	30-64 years old	11165	8944.47	7798.79	10090.8	2220.53	1074.25	3366.21	1.24826	1.10646	1.43163	0.0009	0.00291864
D87 Stomach function disorder	All sexes	65+ years old	3358	2968.66	2243.91	3696.62	389.342	-338.623	1114.09	1.13115	0.908397	1.49649	0.26805	0.35671
D87 Stomach function disorder	Female	All ages	11697	9390.63	8336.54	10460	2306.37	1236.98	3360.46	1.2456	1.11826	1.4031	0.0001	0.000437056
D87 Stomach function disorder	Female	5-14 years old	273	216.053	77.7904	353.486	56.9465	-80.4857	195.21	1.26358	0.772309	3.50943	0.3899	0.48688
D87 Stomach function disorder	Female	15-19 years old	552	700.087	535.627	867.473	-148.087	-315.473	16.3727	0.788473	0.636331	1.03057	0.07475	0.123769
D87 Stomach function disorder	Female	20-29 years old	1732	1084.86	683.562	1488.15	647.143	243.849	1048.44	1.59652	1.16386	2.53379	0.0038	0.0100208
D87 Stomach function disorder	Female	30-64 years old	6920	5279.63	4491.06	6082.15	1640.37	837.855	2428.94	1.3107	1.13776	1.54084	0.0003	0.00112304
D87 Stomach function disorder	Female	65+ years old	2220	2105.98	1558.79	2650.18	114.023	-430.179	661.21	1.05414	0.837679	1.42418	0.66	0.735612
D87 Stomach function disorder	Male	All ages	7085	6399.81	5338.83	7451.28	685.187	-366.28	1746.17	1.10706	0.950843	1.32707	0.2002	0.282346
D87 Stomach function disorder	Male	5-14 years old	222	202.773	58.4524	347.634	19.2273	-125.634	163.548	1.09482	0.638602	3.79796	0.773	0.827802
D87 Stomach function disorder	Male	15-19 years old	318	506.223	331.484	683.786	-188.223	-365.786	-13.4839	0.628182	0.465058	0.959323	0.03565	0.0655169
D87 Stomach function disorder	Male	20-29 years old	1162	1167.63	744.102	1585.48	-5.63493	-423.478	417.898	0.995174	0.732902	1.56161	0.97855	0.986044
D87 Stomach function disorder	Male	30-64 years old	4245	3661.23	2843.43	4475.23	583.767	-230.23	1401.57	1.15945	0.948555	1.49291	0.1485	0.220066
D87 Stomach function disorder	Male	65+ years old	1138	861.378	375.729	1352	276.622	-213.996	762.271	1.32114	0.841718	3.02878	0.24485	0.331211
D99 Disease digestive system, other	All sexes	All ages	42380	31523	28934.5	34119.1	10857	8260.87	13445.5	1.34442	1.24212	1.46469	0	0
D99 Disease digestive system, other	All sexes	5-14 years old	4018	2640.5	2187.12	3093.01	1377.5	924.994	1830.88	1.52168	1.29906	1.83712	0	0
D99 Disease digestive system, other	All sexes	15-19 years old	2143	1419.86	1125.32	1717.1	723.137	425.902	1017.68	1.5093	1.24804	1.90435	0.00025	0.000960938
D99 Disease digestive system, other	All sexes	20-29 years old	4028	2416.21	1939.55	2890.52	1611.79	1137.48	2088.45	1.66707	1.39352	2.07677	0	0
D99 Disease digestive system, other	All sexes	30-64 years old	20107	14357.7	12248.6	16529.9	5749.29	3577.09	7858.41	1.40043	1.2164	1.64158	0.0001	0.000437056
D99 Disease digestive system, other	All sexes	65+ years old	12084	10684.5	9403.11	11986.1	1399.49	97.8867	2680.89	1.13098	1.00817	1.28511	0.03685	0.06722
D99 Disease digestive system, other	Female	All ages	25354	18418.7	16595.7	20224.1	6935.31	5129.93	8758.32	1.37654	1.25365	1.52775	0	0
D99 Disease digestive system, other	Female	5-14 years old	2352	1524.78	1213.64	1832.07	827.225	519.931	1138.36	1.54252	1.28379	1.93797	0	0
D99 Disease digestive system, other	Female	15-19 years old	1459	918.738	713.731	1121.96	540.262	337.043	745.269	1.58805	1.30041	2.04419	0	0
D99 Disease digestive system, other	Female	20-29 years old	2727	1381.87	1055.42	1709.6	1345.13	1017.4	1671.58	1.97342	1.59511	2.58382	0	0
D99 Disease digestive system, other	Female	30-64 years old	11910	8300.22	6820.43	9783.35	3609.78	2126.65	5089.57	1.4349	1.21737	1.74622	0	0
D99 Disease digestive system, other	Female	65+ years old	6906	6287.04	5316.86	7241.94	618.965	-335.939	1589.14	1.09845	0.953612	1.29889	0.19065	0.271322
D99 Disease digestive system, other	Male	All ages	17026	13114.7	11284.6	14944.7	3911.29	2081.3	5741.43	1.29824	1.13927	1.50879	0.0003	0.00112304
D99 Disease digestive system, other	Male	5-14 years old	1666	1115.12	791.112	1447.41	550.878	218.585	874.888	1.49401	1.15102	2.1059	0.00295	0.00810191
D99 Disease digestive system, other	Male	15-19 years old	684	502.115	285.829	716.248	181.885	-32.2478	398.171	1.36224	0.954977	2.39304	0.0928	0.148791
D99 Disease digestive system, other	Male	20-29 years old	1301	1033.34	686.59	1378.56	267.659	-77.5592	614.41	1.25902	0.943739	1.89487	0.1162	0.179298
D99 Disease digestive system, other	Male	30-64 years old	8197	6058.62	4523.35	7610.99	2138.38	586.006	3673.65	1.35295	1.07699	1.81215	0.01045	0.0237087
D99 Disease digestive system, other	Male	65+ years old	5178	4401.69	3546.57	5255.86	776.306	-77.8597	1631.43	1.17637	0.985186	1.46	0.07215	0.120041
F70 Conjunctivitis infectious	All sexes	All ages	93845	59202.3	56355.4	62045.8	34642.7	31799.2	37489.6	1.58516	1.51251	1.66524	0	0
F70 Conjunctivitis infectious	All sexes	5-14 years old	16338	6647.65	5729.21	7571.49	9690.35	8766.51	10608.8	2.45771	2.15783	2.8517	0	0
F70 Conjunctivitis infectious	All sexes	15-19 years old	5291	5092.18	4356.92	5814.78	198.818	-523.78	934.084	1.03904	0.909923	1.21439	0.5671	0.652623
F70 Conjunctivitis infectious	All sexes	20-29 years old	10110	5630.66	4827.58	6425.64	4479.34	3684.36	5282.42	1.79553	1.57339	2.09422	0	0
F70 Conjunctivitis infectious	All sexes	30-64 years old	44299	27098.9	24828	29438.4	17200.1	14860.6	19471	1.63471	1.5048	1.78423	0	0
F70 Conjunctivitis infectious	All sexes	65+ years old	17807	14740.6	13786.4	15677.8	3066.45	2129.22	4020.58	1.20803	1.13581	1.29163	0	0
F70 Conjunctivitis infectious	Female	All ages	57623	33879.9	31892.7	35878.6	23743.1	21744.4	25730.3	1.7008	1.60605	1.80677	0	0
F70 Conjunctivitis infectious	Female	5-14 years old	8445	3168.59	2536.14	3791.76	5276.41	4653.24	5908.86	2.66523	2.2272	3.32986	0	0
F70 Conjunctivitis infectious	Female	15-19 years old	3350	3211.28	2713.96	3711.7	138.718	-361.704	636.041	1.0432	0.90255	1.23436	0.5585	0.644711
F70 Conjunctivitis infectious	Female	20-29 years old	6457	3297.38	2747.86	3843.5	3159.62	2613.5	3709.14	1.95822	1.67998	2.34983	0	0
F70 Conjunctivitis infectious	Female	30-64 years old	28387	15374.3	13785.9	16983.7	13012.7	11403.3	14601.1	1.84639	1.67143	2.05913	0	0
F70 Conjunctivitis infectious	Female	65+ years old	10984	8831.81	8121.39	9539.78	2152.19	1444.22	2862.61	1.24369	1.15139	1.35248	0	0
F70 Conjunctivitis infectious	Male	All ages	36222	25334	23265.3	27364.5	10888	8857.48	12956.7	1.42978	1.32368	1.55691	0	0
F70 Conjunctivitis infectious	Male	5-14 years old	7893	3480.85	2816.94	4158.78	4412.15	3734.22	5076.06	2.26755	1.89791	2.80198	0	0
F70 Conjunctivitis infectious	Male	15-19 years old	1941	1877.22	1353.45	2403.03	63.7825	-462.03	587.549	1.03398	0.80773	1.43411	0.80575	0.855426
F70 Conjunctivitis infectious	Male	20-29 years old	3653	2333.2	1755.79	2913.64	1319.8	739.359	1897.21	1.56566	1.25376	2.08054	0.0003	0.00112304
F70 Conjunctivitis infectious	Male	30-64 years old	15912	11735.6	10075.2	13374	4176.38	2538.01	5836.83	1.35587	1.18977	1.57933	0	0
F70 Conjunctivitis infectious	Male	65+ years old	6823	5903.88	5268.41	6530.76	919.123	292.243	1554.59	1.15568	1.04475	1.29508	0.0074	0.0177476
F73 Eye infection/inflammation other	All sexes	All ages	17614	15423.2	13211.3	17639.1	2190.79	-25.0733	4402.73	1.14204	0.998579	1.33326	0.05275	0.0920319
F73 Eye infection/inflammation other	All sexes	5-14 years old	1534	694.596	233.7	1181.67	839.404	352.326	1300.3	2.20848	1.29816	6.56396	0.00305	0.00833667
F73 Eye infection/inflammation other	All sexes	15-19 years old	747	599.313	304.512	901.122	147.687	-154.122	442.488	1.24643	0.828967	2.4531	0.30735	0.400345
F73 Eye infection/inflammation other	All sexes	20-29 years old	1960	1682.76	1100.29	2273.13	277.238	-313.127	859.706	1.16475	0.862248	1.78134	0.3346	0.430629
F73 Eye infection/inflammation other	All sexes	30-64 years old	9922	9251.95	7312.23	11211.4	670.047	-1289.42	2609.77	1.07242	0.884991	1.3569	0.4724	0.565304
F73 Eye infection/inflammation other	All sexes	65+ years old	3451	3192.93	2431.56	3964.35	258.066	-513.353	1019.44	1.08082	0.870508	1.41925	0.48205	0.574457
F73 Eye infection/inflammation other	Female	All ages	10216	8932.58	7366.07	10489.5	1283.42	-273.519	2849.93	1.14368	0.973925	1.3869	0.10055	0.159289
F73 Eye infection/inflammation other	Female	5-14 years old	797	345.805	6.45615	684.114	451.195	112.886	790.544	2.30477	1.16501	123.448	0.01225	0.0269751
F73 Eye infection/inflammation other	Female	15-19 years old	434	363.789	159.502	573.429	70.211	-139.429	274.498	1.193	0.75685	2.72097	0.4753	0.567985
F73 Eye infection/inflammation other	Female	20-29 years old	1125	892.047	485.879	1299.74	232.953	-174.739	639.121	1.26114	0.865558	2.31539	0.24035	0.32596
F73 Eye infection/inflammation other	Female	30-64 years old	5798	5262.5	3921.19	6585.91	535.497	-787.912	1876.81	1.10176	0.880364	1.47863	0.40795	0.506117
F73 Eye infection/inflammation other	Female	65+ years old	2062	2062.44	1493.01	2625.64	-0.435299	-563.636	568.99	0.999789	0.785333	1.3811	0.9986	1
F73 Eye infection/inflammation other	Male	All ages	7398	6495.28	4916.71	8077.97	902.723	-679.973	2481.29	1.13898	0.915824	1.50467	0.25145	0.338015
F73 Eye infection/inflammation other	Male	5-14 years old	737	347.608	1	702.325	389.392	34.6749	736	2.1202	1.04937	737	0.03415	0.0632326
F73 Eye infection/inflammation other	Male	15-19 years old	313	233.113	15.5491	453.554	79.8874	-140.554	297.451	1.3427	0.690105	20.1298	0.4485	0.541597
F73 Eye infection/inflammation other	Male	20-29 years old	835	790.863	366.088	1215.13	44.1368	-380.132	468.912	1.05581	0.687168	2.28087	0.82855	0.872638
F73 Eye infection/inflammation other	Male	30-64 years old	4124	3986.6	2603.18	5377.5	137.396	-1253.5	1520.82	1.03446	0.766899	1.58422	0.83915	0.881645
F73 Eye infection/inflammation other	Male	65+ years old	1389	1129.96	618.014	1644.24	259.044	-255.243	770.986	1.22925	0.844766	2.24752	0.2948	0.385749
H01 Ear pain/earache	All sexes	All ages	21026	10973.6	8744.8	13210.6	10052.4	7815.4	12281.2	1.91606	1.5916	2.4044	0	0
H01 Ear pain/earache	All sexes	5-14 years old	5394	2579.16	1643.73	3513.06	2814.84	1880.94	3750.27	2.09138	1.53541	3.28156	0	0
H01 Ear pain/earache	All sexes	15-19 years old	1599	1164.36	929.528	1397.63	434.636	201.373	669.472	1.37328	1.14408	1.72023	0.0013	0.00402626
H01 Ear pain/earache	All sexes	20-29 years old	2510	1332.73	739.319	1942.14	1177.27	567.864	1770.68	1.88336	1.29239	3.39502	0.00065	0.00222968
H01 Ear pain/earache	All sexes	30-64 years old	8795	4379.87	2569.5	6201.88	4415.13	2593.12	6225.5	2.00805	1.41812	3.42285	0.00025	0.000960938
H01 Ear pain/earache	All sexes	65+ years old	2728	1503.8	854.964	2158.97	1224.2	569.034	1873.04	1.81407	1.26357	3.19078	0.00135	0.00415125
H01 Ear pain/earache	Female	All ages	12748	6407.61	4852.46	7976.36	6340.39	4771.64	7895.54	1.98951	1.59822	2.62712	0	0
H01 Ear pain/earache	Female	5-14 years old	2951	1434.7	787.249	2084.25	1516.3	866.75	2163.75	2.05688	1.41586	3.7485	0.00015	0.000619424
H01 Ear pain/earache	Female	15-19 years old	968	677.128	516.881	836.346	290.872	131.654	451.119	1.42957	1.15742	1.87277	0.00115	0.0036071
H01 Ear pain/earache	Female	20-29 years old	1588	780.544	368.134	1193.43	807.456	394.566	1219.87	2.03448	1.33061	4.31364	0.00095	0.00305205
H01 Ear pain/earache	Female	30-64 years old	5511	2723.77	1457.06	3994.06	2787.23	1516.94	4053.94	2.0233	1.3798	3.78227	0.00055	0.00193681
H01 Ear pain/earache	Female	65+ years old	1730	792.448	300.912	1283.77	937.552	446.231	1429.09	2.18311	1.34759	5.74919	0.0011	0.0034756
H01 Ear pain/earache	Male	All ages	8278	4558.65	2983.61	6159.33	3719.35	2118.67	5294.39	1.81589	1.34398	2.77449	0.0002	0.000797222
H01 Ear pain/earache	Male	5-14 years old	2443	1146.6	464.727	1821.9	1296.4	621.095	1978.27	2.13064	1.3409	5.25685	0.0008	0.00265946
H01 Ear pain/earache	Male	15-19 years old	631	486.233	316.752	655.111	144.767	-24.1106	314.248	1.29773	0.963196	1.99209	0.0876	0.140847
H01 Ear pain/earache	Male	20-29 years old	922	554.104	119.091	996.063	367.896	-74.0625	802.909	1.66395	0.925645	7.74201	0.0955	0.152411
H01 Ear pain/earache	Male	30-64 years old	3284	1657.02	338.454	2977.6	1626.98	306.405	2945.55	1.98187	1.1029	9.70295	0.01935	0.0395263
H01 Ear pain/earache	Male	65+ years old	998	713.44	282.092	1146.86	284.56	-148.859	715.908	1.39886	0.870203	3.53785	0.18125	0.260964
H04 Ear discharge	All sexes	All ages	896	267.416	118.108	470.431	628.584	425.569	777.892	3.35058	1.90464	7.58631	0	0
H04 Ear discharge	All sexes	5-14 years old	224	48.3644	2	165.341	175.636	58.6585	222	4.6315	1.35477	112	0.00795	0.0188048
H04 Ear discharge	All sexes	15-19 years old	78	11.8789	2	59.7034	66.1211	18.2966	76	6.56625	1.30646	39	0.0136	0.0294952
H04 Ear discharge	All sexes	20-29 years old	96	36.1244	3.68214	72.1272	59.8756	23.8728	92.3179	2.65749	1.33098	26.0718	0.00425	0.0109723
H04 Ear discharge	All sexes	30-64 years old	346	69.7642	2	218.171	276.236	127.829	344	4.95956	1.58591	173	0.0025	0.00702284
H04 Ear discharge	All sexes	65+ years old	152	84.2462	13.0001	176.077	67.7538	-24.077	139	1.80424	0.863259	11.6922	0.12355	0.188611
H04 Ear discharge	Female	All ages	469	154.125	43.9678	317.448	314.875	151.552	425.032	3.04298	1.47741	10.6669	0.00045	0.00163827
H04 Ear discharge	Female	5-14 years old	113	25.5671	1	117.601	87.4329	-4.60134	112	4.41974	0.960873	113	0.0624	0.106918
H04 Ear discharge	Female	15-19 years old	40	5.50291	1	47.8598	34.4971	-7.85982	39	7.26888	0.835774	40	0.09955	0.157995
H04 Ear discharge	Female	20-29 years old	53	33.6607	1.13191	66.2708	19.3393	-13.2708	51.8681	1.57454	0.799749	46.8234	0.22375	0.30898
H04 Ear discharge	Female	30-64 years old	183	56.742	1	184.723	126.258	-1.72335	182	3.22512	0.990671	183	0.0525	0.0919685
H04 Ear discharge	Female	65+ years old	80	3.57196	1	79.8872	76.428	0.112813	79	22.3967	1.00141	80	0.0497	0.087868
H04 Ear discharge	Male	All ages	427	105.94	24.9993	238.474	321.06	188.526	402.001	4.03057	1.79055	17.0805	0.00025	0.000960938
H04 Ear discharge	Male	5-14 years old	111	3.56408	1	101.069	107.436	9.93055	110	31.1441	1.09825	111	0.0333	0.0621937
H04 Ear discharge	Male	15-19 years old	38	1	1	33.9208	37	4.07919	37	38	1.12026	38	0.0345	0.0636752
H04 Ear discharge	Male	20-29 years old	43	1	1	20.3988	42	22.6012	42	43	2.10797	43	0.00335	0.00899953
H04 Ear discharge	Male	30-64 years old	163	1	1	100.437	162	62.5627	162	163	1.6229	163	0.00625	0.0153312
H04 Ear discharge	Male	65+ years old	72	69.1583	1.96662	135.986	2.84175	-63.9856	70.0334	1.04109	0.529468	36.6111	0.9279	0.947253
H13 Plugged feeling ear	All sexes	All ages	8954	7271.49	5964.73	8589.07	1682.51	364.931	2989.27	1.23138	1.04249	1.50116	0.01435	0.030927
H13 Plugged feeling ear	All sexes	5-14 years old	698	568.155	339.344	795.625	129.845	-97.6254	358.656	1.22854	0.877297	2.05691	0.2385	0.324662
H13 Plugged feeling ear	All sexes	15-19 years old	626	584.232	349.624	814.926	41.7681	-188.926	276.376	1.07149	0.768168	1.7905	0.7084	0.776928
H13 Plugged feeling ear	All sexes	20-29 years old	1172	1096.55	703.385	1493.82	75.4541	-321.823	468.615	1.06881	0.784564	1.66623	0.6881	0.760532
H13 Plugged feeling ear	All sexes	30-64 years old	4323	3372.12	2321.79	4422.7	950.881	-99.6981	2001.21	1.28198	0.977458	1.86193	0.0716	0.11944
H13 Plugged feeling ear	All sexes	65+ years old	2135	1654.95	1039.47	2273.75	480.051	-138.748	1095.53	1.29007	0.938978	2.05392	0.1168	0.179978
H13 Plugged feeling ear	Female	All ages	5061	3828.8	2913.05	4750.93	1232.2	310.068	2147.95	1.32183	1.06526	1.73735	0.01165	0.025919
H13 Plugged feeling ear	Female	5-14 years old	330	188.891	31.8977	346.684	141.109	-16.6841	298.102	1.74704	0.951875	10.3456	0.0755	0.124771
H13 Plugged feeling ear	Female	15-19 years old	305	278.734	116.905	438.427	26.2663	-133.427	188.095	1.09423	0.69567	2.60896	0.7282	0.793144
H13 Plugged feeling ear	Female	20-29 years old	644	510.371	241.625	784.826	133.629	-140.826	402.375	1.26183	0.820565	2.66529	0.31015	0.403687
H13 Plugged feeling ear	Female	30-64 years old	2498	1938.04	1218.03	2669.14	559.958	-171.14	1279.97	1.28893	0.935882	2.05086	0.12	0.184007
H13 Plugged feeling ear	Female	65+ years old	1284	915.153	447.822	1379	368.847	-94.9952	836.178	1.40304	0.931113	2.86721	0.10915	0.17025
H13 Plugged feeling ear	Male	All ages	3893	3442.78	2508.48	4379.2	450.217	-486.198	1384.52	1.13077	0.888976	1.55193	0.334	0.430178
H13 Plugged feeling ear	Male	5-14 years old	368	378.684	210.317	545.052	-10.6837	-177.052	157.683	0.971787	0.675165	1.74974	0.8916	0.918263
H13 Plugged feeling ear	Male	15-19 years old	321	305.64	134	475.51	15.36	-154.51	187	1.05026	0.675064	2.39551	0.84715	0.887343
H13 Plugged feeling ear	Male	20-29 years old	528	586.894	300.559	870.31	-58.8937	-342.31	227.441	0.899652	0.60668	1.75673	0.6681	0.743788
H13 Plugged feeling ear	Male	30-64 years old	1825	1432.61	678.265	2193.02	392.387	-368.02	1146.74	1.2739	0.832186	2.69069	0.28455	0.37532
H13 Plugged feeling ear	Male	65+ years old	851	740.709	326.164	1149.07	110.291	-298.066	524.836	1.1489	0.740601	2.60912	0.5741	0.658189
H29 Ear symptom/complaint other	All sexes	All ages	60166	47316.7	42687.8	51960.3	12849.3	8205.66	17478.2	1.27156	1.15792	1.40944	0	0
H29 Ear symptom/complaint other	All sexes	5-14 years old	10641	7132.17	5430.96	8843.3	3508.83	1797.7	5210.04	1.49197	1.20328	1.95932	0.0008	0.00265946
H29 Ear symptom/complaint other	All sexes	15-19 years old	3856	3403.72	2949.52	3855.25	452.283	0.753696	906.483	1.13288	1.0002	1.30733	0.0498	0.0879526
H29 Ear symptom/complaint other	All sexes	20-29 years old	7044	5968.87	5031.97	6912.65	1075.13	131.355	2012.03	1.18012	1.019	1.39985	0.02935	0.056094
H29 Ear symptom/complaint other	All sexes	30-64 years old	26171	20396	16620.9	24120.4	5774.99	2050.63	9550.13	1.28314	1.08502	1.57459	0.0053	0.0133041
H29 Ear symptom/complaint other	All sexes	65+ years old	12454	10433.2	8488.56	12364.7	2020.78	89.338	3965.44	1.19369	1.00723	1.46715	0.0415	0.0750662
H29 Ear symptom/complaint other	Female	All ages	34500	27086.9	23822	30348.7	7413.15	4151.27	10678	1.27368	1.13679	1.44824	0.00015	0.000619424
H29 Ear symptom/complaint other	Female	5-14 years old	5584	3580.54	2410.84	4756.42	2003.46	827.575	3173.16	1.55954	1.17399	2.31621	0.00265	0.00738398
H29 Ear symptom/complaint other	Female	15-19 years old	2140	1873.63	1560.33	2183.83	266.366	-43.8304	579.671	1.14217	0.97993	1.37151	0.0874	0.140788
H29 Ear symptom/complaint other	Female	20-29 years old	4213	3343.54	2697.86	3992.57	869.462	220.428	1515.14	1.26004	1.05521	1.56161	0.0121	0.0267474
H29 Ear symptom/complaint other	Female	30-64 years old	15445	12014.4	9419.53	14612.1	3430.6	832.856	6025.47	1.28554	1.057	1.63968	0.01355	0.029461
H29 Ear symptom/complaint other	Female	65+ years old	7118	6277.56	4843.88	7715.21	840.444	-597.21	2274.12	1.13388	0.922593	1.46948	0.2284	0.314141
H29 Ear symptom/complaint other	Male	All ages	25666	20226.5	16957.4	23528.3	5439.52	2137.68	8708.57	1.26893	1.09086	1.51355	0.0026	0.00728
H29 Ear symptom/complaint other	Male	5-14 years old	5057	3546.64	2310.49	4801.95	1510.36	255.046	2746.51	1.42586	1.05311	2.18871	0.0222	0.0442458
H29 Ear symptom/complaint other	Male	15-19 years old	1716	1529.93	1199.08	1859.31	186.067	-143.309	516.918	1.12162	0.922924	1.43109	0.24955	0.336248
H29 Ear symptom/complaint other	Male	20-29 years old	2831	2627.17	1947.29	3304.81	203.834	-473.815	883.71	1.07759	0.856629	1.45382	0.53185	0.621334
H29 Ear symptom/complaint other	Male	30-64 years old	10726	8372.04	5676.74	11036.9	2353.96	-310.947	5049.26	1.28117	0.971827	1.88947	0.0787	0.129314
H29 Ear symptom/complaint other	Male	65+ years old	5336	4154.48	2874.57	5455.64	1181.52	-119.639	2461.43	1.2844	0.978071	1.85628	0.0713	0.119087
H71 Acute otitis media/myringitis	All sexes	All ages	51090	33540.2	31313.8	35776.3	17549.8	15313.7	19776.2	1.52325	1.42804	1.63155	0	0
H71 Acute otitis media/myringitis	All sexes	5-14 years old	20734	11875.3	10205.9	13558.4	8858.71	7175.61	10528.1	1.74598	1.52924	2.03157	0	0
H71 Acute otitis media/myringitis	All sexes	15-19 years old	4908	4144.45	3624.36	4669.9	763.555	238.105	1283.64	1.18424	1.05099	1.35417	0.0067	0.0163188
H71 Acute otitis media/myringitis	All sexes	20-29 years old	5954	4063.01	3364.05	4762.53	1890.99	1191.47	2589.95	1.46542	1.25018	1.76989	0	0
H71 Acute otitis media/myringitis	All sexes	30-64 years old	16700	11173.8	9982.62	12373.9	5526.21	4326.12	6717.38	1.49457	1.34962	1.67291	0	0
H71 Acute otitis media/myringitis	All sexes	65+ years old	2794	2283.24	2033.56	2530.24	510.758	263.761	760.442	1.2237	1.10424	1.37395	0.0005	0.00179749
H71 Acute otitis media/myringitis	Female	All ages	28107	18287.7	16730	19825.2	9819.28	8281.81	11377	1.53693	1.41774	1.68004	0	0
H71 Acute otitis media/myringitis	Female	5-14 years old	9948	5609.11	4461.31	6763.38	4338.89	3184.62	5486.69	1.77354	1.47086	2.22984	0	0
H71 Acute otitis media/myringitis	Female	15-19 years old	2734	2346.2	1980.33	2706.63	387.803	27.3652	753.672	1.16529	1.01011	1.38058	0.03685	0.06722
H71 Acute otitis media/myringitis	Female	20-29 years old	3758	2526.22	2049.39	3011.1	1231.78	746.904	1708.61	1.4876	1.24805	1.83372	5e-05	0.0002296
H71 Acute otitis media/myringitis	Female	30-64 years old	10028	6505.52	5674.13	7337.35	3522.48	2690.65	4353.87	1.54146	1.36671	1.76732	0	0
H71 Acute otitis media/myringitis	Female	65+ years old	1639	1297.67	1111.98	1485.05	341.332	153.949	527.015	1.26303	1.10367	1.47394	0.00115	0.0036071
H71 Acute otitis media/myringitis	Male	All ages	22983	15246.1	13635.8	16868.5	7736.93	6114.54	9347.22	1.50747	1.36248	1.68549	0	0
H71 Acute otitis media/myringitis	Male	5-14 years old	10786	6264.7	5053.31	7485.96	4521.3	3300.04	5732.69	1.72171	1.44083	2.13444	0	0
H71 Acute otitis media/myringitis	Male	15-19 years old	2174	1799.06	1414.54	2182.55	374.938	-8.54708	759.464	1.20841	0.996084	1.5369	0.05495	0.0950039
H71 Acute otitis media/myringitis	Male	20-29 years old	2196	1536.39	1027.41	2041.17	659.607	154.826	1168.59	1.42932	1.07585	2.13741	0.0139	0.0300324
H71 Acute otitis media/myringitis	Male	30-64 years old	6672	4668.28	3800	5537.61	2003.72	1134.39	2872	1.42922	1.20485	1.75579	0.00025	0.000960938
H71 Acute otitis media/myringitis	Male	65+ years old	1155	984.723	820.74	1148.68	170.277	6.32485	334.26	1.17292	1.00551	1.40727	0.04315	0.0778871
H77 Perforation ear drum	All sexes	All ages	2929	2991.77	2710.05	3271.71	-62.7655	-342.715	218.948	0.979021	0.895249	1.08079	0.65565	0.73171
H77 Perforation ear drum	All sexes	5-14 years old	709	584.75	476.131	694.233	124.25	14.7667	232.869	1.21248	1.02127	1.48908	0.0296	0.0563841
H77 Perforation ear drum	All sexes	15-19 years old	269	380.679	299.383	461.809	-111.679	-192.809	-30.3826	0.706633	0.582491	0.898516	0.0104	0.0236264
H77 Perforation ear drum	All sexes	20-29 years old	441	494.125	358.174	628.913	-53.1247	-187.913	82.8256	0.892487	0.70121	1.23124	0.41105	0.509595
H77 Perforation ear drum	All sexes	30-64 years old	1167	1168	999.947	1336.92	-0.996943	-169.921	167.053	0.999146	0.872901	1.16706	0.98945	0.995811
H77 Perforation ear drum	All sexes	65+ years old	343	363.694	236.047	489.627	-20.6942	-146.627	106.953	0.9431	0.700533	1.4531	0.73555	0.79812
H77 Perforation ear drum	Female	All ages	1495	1314.72	1116.53	1513.01	180.278	-18.0122	378.471	1.13712	0.988095	1.33897	0.07245	0.120424
H77 Perforation ear drum	Female	5-14 years old	328	244.061	168.976	319.526	83.9387	8.47367	159.024	1.34392	1.02652	1.94111	0.0317	0.059789
H77 Perforation ear drum	Female	15-19 years old	124	126.342	71.5431	180.653	-2.34234	-56.6533	52.4569	0.98146	0.686398	1.73322	0.9289	0.94761
H77 Perforation ear drum	Female	20-29 years old	234	191.388	98.1925	283.872	42.612	-49.8718	135.807	1.22265	0.824316	2.38307	0.33975	0.436279
H77 Perforation ear drum	Female	30-64 years old	609	576.627	458.806	693.609	32.3732	-84.6086	150.194	1.05614	0.878017	1.32736	0.5571	0.644652
H77 Perforation ear drum	Female	65+ years old	200	176.347	80.9896	271.218	23.6529	-71.218	119.01	1.13413	0.737414	2.46945	0.60275	0.685672
H77 Perforation ear drum	Male	All ages	1434	1677.06	1474.17	1876.82	-243.062	-442.818	-40.1695	0.855067	0.764059	0.972751	0.0194	0.0395347
H77 Perforation ear drum	Male	5-14 years old	381	340.904	260.936	420.003	40.0956	-39.0028	120.064	1.11762	0.907137	1.46013	0.3007	0.392574
H77 Perforation ear drum	Male	15-19 years old	145	254.541	195.312	313.352	-109.541	-168.352	-50.3118	0.569653	0.462739	0.742402	0.00165	0.00491574
H77 Perforation ear drum	Male	20-29 years old	207	302.85	204.689	400.191	-95.8498	-193.191	2.3114	0.683507	0.517253	1.01129	0.0549	0.0950039
H77 Perforation ear drum	Male	30-64 years old	558	591.919	471.238	712.625	-33.9192	-154.625	86.7617	0.942696	0.78302	1.18411	0.5578	0.644652
H77 Perforation ear drum	Male	65+ years old	143	187.027	102.051	271.175	-44.027	-128.175	40.9494	0.764596	0.527335	1.40127	0.28325	0.374046
N16 Disturbance of smell/taste	All sexes	All ages	2897	3541.74	3106.35	3973.89	-644.739	-1076.89	-209.348	0.81796	0.729008	0.932606	0.00605	0.0149043
N16 Disturbance of smell/taste	All sexes	5-14 years old	70	41.3953	14.2995	72.9369	28.6047	-2.93694	55.7005	1.69101	0.959733	4.89528	0.0727	0.120723
N16 Disturbance of smell/taste	All sexes	15-19 years old	54	78.6271	47.222	110.551	-24.6271	-56.5512	6.77797	0.686786	0.488461	1.14353	0.11925	0.18302
N16 Disturbance of smell/taste	All sexes	20-29 years old	181	235.789	161.491	309.99	-54.7891	-128.99	19.509	0.767635	0.58389	1.12081	0.1429	0.212499
N16 Disturbance of smell/taste	All sexes	30-64 years old	1816	2058.46	1686.78	2428.44	-242.46	-612.437	129.22	0.882213	0.747806	1.07661	0.18445	0.264465
N16 Disturbance of smell/taste	All sexes	65+ years old	776	1127.3	922.091	1333.32	-351.304	-557.321	-146.091	0.688368	0.582005	0.841565	0.00235	0.00669983
N16 Disturbance of smell/taste	Female	All ages	1661	2265.68	1957.62	2571.22	-604.68	-910.221	-296.617	0.733113	0.645997	0.848481	0.00085	0.0027827
N16 Disturbance of smell/taste	Female	5-14 years old	38	11.3122	1	33.3994	26.6878	4.60056	37	3.35922	1.13774	38	0.02215	0.0441973
N16 Disturbance of smell/taste	Female	15-19 years old	28	47.0794	25.0522	69.2195	-19.0794	-41.2195	2.94782	0.59474	0.40451	1.11767	0.08455	0.137224
N16 Disturbance of smell/taste	Female	20-29 years old	105	111.106	59.6339	163.245	-6.1055	-58.2449	45.3661	0.945048	0.643205	1.76074	0.80565	0.855426
N16 Disturbance of smell/taste	Female	30-64 years old	1030	1369.08	1108.98	1627.58	-339.077	-597.585	-78.98	0.752332	0.63284	0.928781	0.0153	0.0326476
N16 Disturbance of smell/taste	Female	65+ years old	460	726.463	574.451	879.371	-266.463	-419.371	-114.451	0.633205	0.523101	0.800764	0.00235	0.00669983
N16 Disturbance of smell/taste	Male	All ages	1236	1275.4	966.059	1580.98	-39.3961	-344.975	269.941	0.969111	0.781796	1.27942	0.79355	0.84665
N16 Disturbance of smell/taste	Male	5-14 years old	32	29.4836	6.2814	52.7829	2.5164	-20.7829	25.7186	1.08535	0.606257	5.09441	0.8199	0.865484
N16 Disturbance of smell/taste	Male	15-19 years old	26	31.5699	7.88703	54.8036	-5.56986	-28.8036	18.113	0.82357	0.474421	3.29655	0.619	0.70034
N16 Disturbance of smell/taste	Male	20-29 years old	76	124.603	70.2699	179.519	-48.6029	-103.519	5.73012	0.609938	0.423354	1.08154	0.07755	0.127668
N16 Disturbance of smell/taste	Male	30-64 years old	786	688.395	420.694	955.17	97.6046	-169.17	365.306	1.14179	0.82289	1.86834	0.44845	0.541597
N16 Disturbance of smell/taste	Male	65+ years old	316	400.507	266.767	536.795	-84.5075	-220.795	49.2327	0.788999	0.588679	1.18455	0.2028	0.285312
P02 Acute stress reaction	All sexes	All ages	421308	239229	222401	256244	182079	165064	198907	1.76111	1.64416	1.89437	0	0
P02 Acute stress reaction	All sexes	5-14 years old	3560	1902.72	1591.13	2215.62	1657.28	1344.38	1968.87	1.871	1.60678	2.23741	0	0
P02 Acute stress reaction	All sexes	15-19 years old	8948	8619.5	7321.5	9909.22	328.5	-961.224	1626.5	1.03811	0.902997	1.22215	0.58985	0.67445
P02 Acute stress reaction	All sexes	20-29 years old	60751	34500.1	30067.8	38847.3	26250.9	21903.7	30683.2	1.76089	1.56384	2.02047	0	0
P02 Acute stress reaction	All sexes	30-64 years old	322739	181912	165792	198213	140827	124526	156947	1.77415	1.62825	1.94665	0	0
P02 Acute stress reaction	All sexes	65+ years old	25310	12276.2	10603.4	13950.3	13033.8	11359.7	14706.6	2.06171	1.8143	2.38696	0	0
P02 Acute stress reaction	Female	All ages	297509	168507	156776	180214	129002	117295	140733	1.76556	1.65086	1.89767	0	0
P02 Acute stress reaction	Female	5-14 years old	2167	1089.38	875.425	1304.79	1077.62	862.213	1291.58	1.9892	1.66081	2.47537	0	0
P02 Acute stress reaction	Female	15-19 years old	5813	5760.11	4881.3	6628.47	52.8918	-815.468	931.697	1.00918	0.876975	1.19087	0.89715	0.922978
P02 Acute stress reaction	Female	20-29 years old	42225	23228.9	20207.4	26277.2	18996.1	15947.8	22017.6	1.81778	1.60691	2.08958	0	0
P02 Acute stress reaction	Female	30-64 years old	229229	129755	118547	141064	99474.3	88164.8	110682	1.76663	1.625	1.93365	0	0
P02 Acute stress reaction	Female	65+ years old	18075	8657.41	7404.9	9887.87	9417.59	8187.13	10670.1	2.08781	1.828	2.44095	0	0
P02 Acute stress reaction	Male	All ages	123799	70746.6	58470.3	83043	53052.4	40756	65328.7	1.74989	1.49078	2.1173	0	0
P02 Acute stress reaction	Male	5-14 years old	1393	812.265	584.078	1036.03	580.735	356.968	808.922	1.71496	1.34455	2.38495	5e-05	0.0002296
P02 Acute stress reaction	Male	15-19 years old	3135	2857.54	1911.41	3794.23	277.464	-659.235	1223.59	1.0971	0.826254	1.64015	0.53375	0.622708
P02 Acute stress reaction	Male	20-29 years old	18526	11266.9	8094.09	14448.5	7259.12	4077.46	10431.9	1.64429	1.28221	2.28883	0.0001	0.000437056
P02 Acute stress reaction	Male	30-64 years old	93510	52171	40510.9	63901	41339	29609	52999.1	1.79237	1.46336	2.30827	0	0
P02 Acute stress reaction	Male	65+ years old	7235	3623.66	2498.84	4723.42	3611.34	2511.58	4736.16	1.9966	1.53173	2.89535	0	0
P03 Feeling depressed	All sexes	All ages	221971	95188.2	77472.4	112861	126783	109110	144499	2.33192	1.96676	2.86516	0	0
P03 Feeling depressed	All sexes	5-14 years old	5026	3172.19	2748.39	3591.81	1853.81	1434.19	2277.61	1.5844	1.39929	1.82871	0	0
P03 Feeling depressed	All sexes	15-19 years old	9559	8204.56	6464.12	9970.1	1354.44	-411.103	3094.88	1.16508	0.958766	1.47878	0.1269	0.193211
P03 Feeling depressed	All sexes	20-29 years old	37573	18015.9	13242	22762.7	19557.1	14810.3	24331	2.08555	1.65064	2.83742	0	0
P03 Feeling depressed	All sexes	30-64 years old	138902	51174.5	34912.8	67479.6	87727.5	71422.4	103989	2.71428	2.05843	3.97854	0	0
P03 Feeling depressed	All sexes	65+ years old	30911	14626.3	9668.48	19507.1	16284.7	11403.9	21242.5	2.11338	1.5846	3.19709	5e-05	0.0002296
P03 Feeling depressed	Female	All ages	146508	63044.7	50588.7	75425.3	83463.3	71082.7	95919.3	2.32388	1.94243	2.89606	0	0
P03 Feeling depressed	Female	5-14 years old	3096	1888.02	1597.51	2176.64	1207.98	919.359	1498.49	1.63981	1.42238	1.93801	0	0
P03 Feeling depressed	Female	15-19 years old	6228	5489.94	4269.21	6695.36	738.063	-467.355	1958.79	1.13444	0.930197	1.45882	0.2155	0.298785
P03 Feeling depressed	Female	20-29 years old	24487	11282.2	7944.79	14542.7	13204.8	9944.29	16542.2	2.17041	1.6838	3.08215	0	0
P03 Feeling depressed	Female	30-64 years old	91100	34002.7	22646.7	45160.7	57097.3	45939.3	68453.3	2.6792	2.01724	4.02267	0	0
P03 Feeling depressed	Female	65+ years old	21597	10416	6690.04	14084.1	11181	7512.86	14907	2.07344	1.53343	3.22823	5e-05	0.0002296
P03 Feeling depressed	Male	All ages	75463	32157.1	19563	44853.7	43305.9	30609.3	55900	2.34669	1.68242	3.85743	0	0
P03 Feeling depressed	Male	5-14 years old	1930	1284.55	975.376	1590.92	645.446	339.079	954.624	1.50247	1.21313	1.97872	0.0003	0.00112304
P03 Feeling depressed	Male	15-19 years old	3331	2724.25	1449.51	4004.7	606.75	-673.702	1881.49	1.22272	0.831772	2.29801	0.32565	0.42056
P03 Feeling depressed	Male	20-29 years old	13086	6722.55	3292.16	10212.6	6363.45	2873.36	9793.84	1.94658	1.28135	3.9749	0.0015	0.00454754
P03 Feeling depressed	Male	30-64 years old	47802	17218.1	5518.29	28909.7	30583.9	18892.3	42283.7	2.77626	1.65349	8.66247	0	0
P03 Feeling depressed	Male	65+ years old	9314	4180.74	884.819	7477.01	5133.26	1836.99	8429.18	2.22783	1.24569	10.5264	0.00415	0.0107463
P20 Memory disturbance	All sexes	All ages	101293	62115.8	59914.8	64305.4	39177.2	36987.6	41378.2	1.63071	1.57519	1.69062	0	0
P20 Memory disturbance	All sexes	5-14 years old	9763	3557.77	3113.14	4003.67	6205.23	5759.33	6649.86	2.74413	2.43851	3.13607	0	0
P20 Memory disturbance	All sexes	15-19 years old	5506	2623.76	2456.53	2792.06	2882.24	2713.94	3049.47	2.09851	1.97202	2.24137	0	0
P20 Memory disturbance	All sexes	20-29 years old	10339	4523.04	4083.68	4970.08	5815.96	5368.92	6255.32	2.28585	2.08025	2.53178	0	0
P20 Memory disturbance	All sexes	30-64 years old	33078	19031.8	18093.7	19984	14046.2	13094	14984.3	1.73804	1.65523	1.82815	0	0
P20 Memory disturbance	All sexes	65+ years old	42607	32371.4	30485.6	34249	10235.6	8358.04	12121.4	1.31619	1.24404	1.39761	0	0
P20 Memory disturbance	Female	All ages	56425	33660.1	32062.9	35249.4	22764.9	21175.6	24362.1	1.67632	1.60073	1.75982	0	0
P20 Memory disturbance	Female	5-14 years old	4218	1336.49	1026.08	1643.98	2881.51	2574.02	3191.92	3.15603	2.56573	4.11079	0	0
P20 Memory disturbance	Female	15-19 years old	3368	1371.85	1256.87	1486.88	1996.15	1881.12	2111.13	2.45508	2.26515	2.67967	0	0
P20 Memory disturbance	Female	20-29 years old	5956	2182.91	1877.51	2486.9	3773.09	3469.1	4078.49	2.72847	2.39495	3.17228	0	0
P20 Memory disturbance	Female	30-64 years old	19178	10608.5	9961.18	11269	8569.52	7909.03	9216.82	1.8078	1.70184	1.92527	0	0
P20 Memory disturbance	Female	65+ years old	23705	18153.7	16755.9	19544.2	5551.29	4160.75	6949.08	1.30579	1.21289	1.41472	0	0
P20 Memory disturbance	Male	All ages	44868	28457.6	26966.2	29968	16410.4	14900	17901.8	1.57666	1.49719	1.66386	0	0
P20 Memory disturbance	Male	5-14 years old	5545	2220.45	1894.36	2545.56	3324.55	2999.44	3650.64	2.49724	2.1783	2.92711	0	0
P20 Memory disturbance	Male	15-19 years old	2138	1252.04	1128.93	1375.62	885.963	762.38	1009.07	1.70762	1.55421	1.89382	0	0
P20 Memory disturbance	Male	20-29 years old	4383	2341.74	2018.18	2659.85	2041.26	1723.15	2364.82	1.87169	1.64784	2.17176	0	0
P20 Memory disturbance	Male	30-64 years old	13900	8422.09	7747.06	9110.13	5477.91	4789.87	6152.94	1.65042	1.52577	1.79423	0	0
P20 Memory disturbance	Male	65+ years old	18902	14221.1	12973.2	15473.7	4680.91	3428.3	5928.75	1.32915	1.22156	1.457	0	0
P29 Psychological symptom/complaint other	All sexes	All ages	405240	216262	203731	228564	188978	176676	201509	1.87384	1.77299	1.9891	0	0
P29 Psychological symptom/complaint other	All sexes	5-14 years old	5182	3540.63	2926.51	4159.58	1641.37	1022.42	2255.49	1.46358	1.2458	1.77071	5e-05	0.0002296
P29 Psychological symptom/complaint other	All sexes	15-19 years old	11713	10174.6	9417.71	10930.7	1538.41	782.293	2295.29	1.1512	1.07157	1.24372	0.0007	0.00237751
P29 Psychological symptom/complaint other	All sexes	20-29 years old	57300	32234.4	29485	34951.4	25065.6	22348.6	27815	1.7776	1.63942	1.94336	0	0
P29 Psychological symptom/complaint other	All sexes	30-64 years old	310999	159243	147123	171207	151756	139792	163876	1.95298	1.81651	2.11387	0	0
P29 Psychological symptom/complaint other	All sexes	65+ years old	20046	11063.4	9868.5	12263.5	8982.56	7782.46	10177.5	1.81191	1.6346	2.03131	0	0
P29 Psychological symptom/complaint other	Female	All ages	287472	151609	142881	160214	135863	127258	144591	1.89614	1.79431	2.01197	0	0
P29 Psychological symptom/complaint other	Female	5-14 years old	3173	1986.56	1557.39	2416.79	1186.44	756.207	1615.61	1.59724	1.3129	2.03739	5e-05	0.0002296
P29 Psychological symptom/complaint other	Female	15-19 years old	8829	7553.75	7038.85	8081.13	1275.25	747.867	1790.15	1.16882	1.09254	1.25432	0.0002	0.000797222
P29 Psychological symptom/complaint other	Female	20-29 years old	41286	22417.8	20549.2	24307.4	18868.2	16978.6	20736.8	1.84166	1.69849	2.00913	0	0
P29 Psychological symptom/complaint other	Female	30-64 years old	220503	112103	103676	120527	108400	99975.6	116827	1.96696	1.82948	2.12685	0	0
P29 Psychological symptom/complaint other	Female	65+ years old	13681	7528	6649.81	8413.36	6153	5267.64	7031.19	1.81735	1.6261	2.05735	0	0
P29 Psychological symptom/complaint other	Male	All ages	117768	64646.2	55656.1	73588.1	53121.8	44179.9	62111.9	1.82173	1.60037	2.11599	0	0
P29 Psychological symptom/complaint other	Male	5-14 years old	2009	1553.64	1102.04	2003.18	455.365	5.82343	906.956	1.2931	1.00291	1.82298	0.04825	0.0857446
P29 Psychological symptom/complaint other	Male	15-19 years old	2884	2619.04	2069.11	3172.48	264.964	-288.484	814.892	1.10117	0.909067	1.39384	0.32235	0.417672
P29 Psychological symptom/complaint other	Male	20-29 years old	16014	9811.37	7800.97	11799.6	6202.63	4214.4	8213.03	1.63219	1.35716	2.05282	0	0
P29 Psychological symptom/complaint other	Male	30-64 years old	90496	47126.7	38406.2	55815.4	43369.3	34680.6	52089.8	1.92027	1.62135	2.35629	0	0
P29 Psychological symptom/complaint other	Male	65+ years old	6365	3535.7	2747.16	4326.09	2829.3	2038.91	3617.84	1.80021	1.4713	2.31694	0	0
P81 Hyperkinetic disorder	All sexes	All ages	209609	96846.4	93077.9	100635	112763	108974	116531	2.16434	2.08287	2.25197	0	0
P81 Hyperkinetic disorder	All sexes	5-14 years old	31781	16027	14789.3	17243	15754	14538	16991.7	1.98297	1.84313	2.14891	0	0
P81 Hyperkinetic disorder	All sexes	15-19 years old	24227	11689.9	10840	12543.4	12537.1	11683.6	13387	2.07247	1.93146	2.23496	0	0
P81 Hyperkinetic disorder	All sexes	20-29 years old	52051	23854.2	22574.9	25132.8	28196.8	26918.2	29476.1	2.18205	2.07104	2.3057	0	0
P81 Hyperkinetic disorder	All sexes	30-64 years old	100225	44612.9	41342.5	47905.6	55612.1	52319.4	58882.5	2.24655	2.09213	2.42426	0	0
P81 Hyperkinetic disorder	All sexes	65+ years old	1325	663.559	482.512	845.841	661.441	479.159	842.488	1.99681	1.56649	2.74605	0	0
P81 Hyperkinetic disorder	Female	All ages	109719	41945	39299	44570	67774	65149	70420	2.61578	2.46172	2.7919	0	0
P81 Hyperkinetic disorder	Female	5-14 years old	10474	4477.25	3639.43	5310.81	5996.75	5163.19	6834.57	2.33938	1.9722	2.87792	0	0
P81 Hyperkinetic disorder	Female	15-19 years old	12744	4738.92	4158.59	5320.31	8005.08	7423.69	8585.41	2.68922	2.39535	3.0645	0	0
P81 Hyperkinetic disorder	Female	20-29 years old	30079	10333.1	9449.5	11218.1	19745.9	18860.9	20629.5	2.91094	2.68129	3.18313	0	0
P81 Hyperkinetic disorder	Female	30-64 years old	55751	22148.6	19870.1	24426.1	33602.4	31324.9	35880.9	2.51713	2.28244	2.80577	0	0
P81 Hyperkinetic disorder	Female	65+ years old	671	245.785	113.183	379.984	425.215	291.016	557.817	2.73003	1.76586	5.92844	0	0
P81 Hyperkinetic disorder	Male	All ages	99890	54910.2	52184.1	57632.2	44979.8	42257.8	47705.9	1.81915	1.73323	1.91418	0	0
P81 Hyperkinetic disorder	Male	5-14 years old	21307	11554	10661.6	12422.9	9753.02	8884.11	10645.4	1.84413	1.71514	1.99847	0	0
P81 Hyperkinetic disorder	Male	15-19 years old	11483	6951.87	6329.68	7569.84	4531.13	3913.16	5153.32	1.65179	1.51694	1.81415	0	0
P81 Hyperkinetic disorder	Male	20-29 years old	21972	13518.1	12580.3	14448.6	8453.87	7523.39	9391.66	1.62537	1.5207	1.74653	0	0
P81 Hyperkinetic disorder	Male	30-64 years old	44474	22468.9	20129.7	24811.6	22005.1	19662.4	24344.3	1.97936	1.79247	2.20937	0	0
P81 Hyperkinetic disorder	Male	65+ years old	654	417.378	298.901	539.112	236.622	114.888	355.099	1.56692	1.21311	2.18801	0.0008	0.00265946
R** Respiratory infections	All sexes	All ages	1928118	1.60239e+06	1.42193e+06	1.78383e+06	325726	144288	506189	1.20327	1.08089	1.35599	0.00095	0.00305205
R** Respiratory infections	All sexes	5-14 years old	208047	121011	64122	177136	87035.7	30910.8	143925	1.71924	1.1745	3.24455	0.00505	0.0128072
R** Respiratory infections	All sexes	15-19 years old	197419	313733	262242	364735	-116314	-167316	-64823.2	0.629258	0.541266	0.752812	0.0003	0.00112304
R** Respiratory infections	All sexes	20-29 years old	270574	221339	184518	258669	49234.8	11904.6	86056.4	1.22244	1.04602	1.46639	0.0133	0.0290274
R** Respiratory infections	All sexes	30-64 years old	908761	641451	491596	792647	267310	116114	417165	1.41673	1.14649	1.84859	0.00155	0.00465812
R** Respiratory infections	All sexes	65+ years old	343317	305439	252085	359074	37878.4	-15757.2	91231.8	1.12401	0.956117	1.36191	0.15235	0.224804
R** Respiratory infections	Female	All ages	1104275	910959	784779	1.0378e+06	193316	66470.9	319496	1.21221	1.06405	1.40712	0.0036	0.00953723
R** Respiratory infections	Female	5-14 years old	99581	59019	19673.7	97941.5	40562	1639.5	79907.3	1.68727	1.01674	5.06163	0.0417	0.0753488
R** Respiratory infections	Female	15-19 years old	108511	170224	135196	205508	-61713	-96997.5	-26685.4	0.63746	0.528012	0.802618	0.00195	0.00564353
R** Respiratory infections	Female	20-29 years old	157312	124179	98131.2	149859	33133.4	7452.68	59180.8	1.26682	1.04973	1.60308	0.0146	0.0313481
R** Respiratory infections	Female	30-64 years old	547779	380887	275746	486234	166892	61545.1	272033	1.43817	1.12658	1.98653	0.00405	0.0105668
R** Respiratory infections	Female	65+ years old	191092	176297	135860	216230	14795.5	-25137.5	55231.5	1.08392	0.883746	1.40653	0.446	0.540854
R** Respiratory infections	Male	All ages	823843	691762	563377	822227	132081	1616.14	260466	1.19093	1.00197	1.46233	0.04745	0.0845848
R** Respiratory infections	Male	5-14 years old	108466	62163.2	20326.7	102825	46302.8	5641.16	88139.3	1.74486	1.05486	5.33614	0.0292	0.0559938
R** Respiratory infections	Male	15-19 years old	88908	143365	106043	181098	-54456.8	-92190.4	-17135.1	0.620152	0.490938	0.838414	0.0077	0.0182888
R** Respiratory infections	Male	20-29 years old	113262	97150.3	70120.4	123835	16111.7	-10572.8	43141.6	1.16584	0.914622	1.61525	0.2185	0.302457
R** Respiratory infections	Male	30-64 years old	360982	260388	151124	369769	100594	-8787.24	209858	1.38633	0.976236	2.38866	0.06995	0.117173
R** Respiratory infections	Male	65+ years old	152225	129014	93650.2	164897	23210.8	-12672	58574.8	1.17991	0.923152	1.62546	0.18635	0.266524
R01 Pain respiratory system	All sexes	All ages	1464	542.411	302.734	841.056	921.589	622.944	1161.27	2.69906	1.74067	4.83593	0	0
R01 Pain respiratory system	All sexes	5-14 years old	63	72.7746	15.5472	140.456	-9.77458	-77.4556	47.4528	0.865687	0.44854	4.05217	0.72955	0.794112
R01 Pain respiratory system	All sexes	15-19 years old	103	46.0995	2	108.945	56.9005	-5.94458	101	2.2343	0.945435	51.5	0.06945	0.116844
R01 Pain respiratory system	All sexes	20-29 years old	193	83.0931	5.08265	182.805	109.907	10.1955	187.917	2.32269	1.05577	37.9723	0.03435	0.0634664
R01 Pain respiratory system	All sexes	30-64 years old	787	255.52	83.1363	464.398	531.48	322.602	703.864	3.07999	1.69467	9.46638	5e-05	0.0002296
R01 Pain respiratory system	All sexes	65+ years old	318	63.8946	2	268.67	254.105	49.3298	316	4.97695	1.18361	159	0.01935	0.0395263
R01 Pain respiratory system	Female	All ages	786	350.059	164.303	578.38	435.941	207.62	621.697	2.24533	1.35897	4.78384	0.00085	0.0027827
R01 Pain respiratory system	Female	5-14 years old	33	64.3021	9.11893	118.468	-31.3021	-85.4684	23.8811	0.513202	0.278555	3.61884	0.2352	0.321951
R01 Pain respiratory system	Female	15-19 years old	61	2.88024	1	50.6957	58.1198	10.3043	60	21.1788	1.20326	61	0.0212	0.0427977
R01 Pain respiratory system	Female	20-29 years old	106	19.7844	1	90.8278	86.2156	15.1722	105	5.35777	1.16704	106	0.0217	0.0436026
R01 Pain respiratory system	Female	30-64 years old	413	208.059	53.0981	363.343	204.941	49.6569	359.902	1.98501	1.13667	7.77806	0.0123	0.0270161
R01 Pain respiratory system	Female	65+ years old	173	19.3292	1	193.179	153.671	-20.1794	172	8.95019	0.895541	173	0.0793	0.129805
R01 Pain respiratory system	Male	All ages	678	183.228	53.7699	391.629	494.772	286.371	624.23	3.7003	1.73123	12.6093	0.00015	0.000619424
R01 Pain respiratory system	Male	5-14 years old	30	1	1	52.5575	29	-22.5575	29	30	0.570803	30	0.2228	0.307915
R01 Pain respiratory system	Male	15-19 years old	42	35.964	1	85.4182	6.03603	-43.4182	41	1.16784	0.491698	42	0.8003	0.852268
R01 Pain respiratory system	Male	20-29 years old	87	58.4969	1	134.793	28.5031	-47.7933	86	1.48726	0.645433	87	0.4375	0.533174
R01 Pain respiratory system	Male	30-64 years old	374	35.198	1	194.479	338.802	179.521	373	10.6256	1.92309	374	0.0003	0.00112304
R01 Pain respiratory system	Male	65+ years old	145	7.301	1	164.151	137.699	-19.1507	144	19.8603	0.883335	145	0.08	0.130578
R02 Shortness of breath/dyspnea	All sexes	All ages	138694	123275	119356	127163	15418.9	11530.9	19338.3	1.12508	1.09068	1.16202	0	0
R02 Shortness of breath/dyspnea	All sexes	5-14 years old	5996	5420.62	5150.53	5692.67	575.381	303.333	845.471	1.10615	1.05328	1.16415	0.00015	0.000619424
R02 Shortness of breath/dyspnea	All sexes	15-19 years old	3977	3580.95	3245.38	3912.4	396.05	64.6045	731.623	1.1106	1.01651	1.22544	0.02215	0.0441973
R02 Shortness of breath/dyspnea	All sexes	20-29 years old	8222	6284.34	5803.96	6766.84	1937.66	1455.16	2418.04	1.30833	1.21504	1.41662	0	0
R02 Shortness of breath/dyspnea	All sexes	30-64 years old	54240	46210.3	44055.9	48399.8	8029.68	5840.23	10184.1	1.17376	1.12067	1.23116	0	0
R02 Shortness of breath/dyspnea	All sexes	65+ years old	66259	61763.8	58541.9	64963.5	4495.17	1295.5	7717.11	1.07278	1.01994	1.13182	0.00865	0.0200475
R02 Shortness of breath/dyspnea	Female	All ages	72636	67119.9	64252.1	69980.9	5516.13	2655.08	8383.93	1.08218	1.03794	1.13049	0.00055	0.00193681
R02 Shortness of breath/dyspnea	Female	5-14 years old	3089	3096.15	2913.28	3280.32	-7.1473	-191.323	175.718	0.997692	0.941676	1.06032	0.9364	0.951316
R02 Shortness of breath/dyspnea	Female	15-19 years old	2582	2423.36	2196.82	2650.07	158.642	-68.0725	385.175	1.06546	0.974313	1.17533	0.1637	0.239704
R02 Shortness of breath/dyspnea	Female	20-29 years old	4885	3790.59	3456.76	4121.95	1094.41	763.053	1428.24	1.28872	1.18512	1.41317	0	0
R02 Shortness of breath/dyspnea	Female	30-64 years old	27891	24615.1	23123.4	26104.5	3275.87	1786.5	4767.58	1.13308	1.06844	1.20618	0.0001	0.000437056
R02 Shortness of breath/dyspnea	Female	65+ years old	34189	33186	30781.3	35572.7	1002.98	-1383.71	3407.68	1.03022	0.961102	1.11071	0.394	0.490117
R02 Shortness of breath/dyspnea	Male	All ages	66058	56153	53493.4	58822.3	9905.01	7235.75	12564.6	1.17639	1.12301	1.23488	0	0
R02 Shortness of breath/dyspnea	Male	5-14 years old	2907	2324.69	2127.61	2519.54	582.311	387.457	779.393	1.25049	1.15378	1.36632	0	0
R02 Shortness of breath/dyspnea	Male	15-19 years old	1395	1157.19	915.267	1398.64	237.813	-3.63575	479.733	1.20551	0.997401	1.52415	0.0526	0.0920319
R02 Shortness of breath/dyspnea	Male	20-29 years old	3337	2493.63	2147.44	2841.84	843.366	495.159	1189.56	1.33821	1.17424	1.55394	0	0
R02 Shortness of breath/dyspnea	Male	30-64 years old	26349	21590.6	20042.8	23173.4	4758.43	3175.55	6306.24	1.22039	1.13703	1.31464	0	0
R02 Shortness of breath/dyspnea	Male	65+ years old	32070	28578.5	26452.5	30701.8	3491.47	1368.16	5617.53	1.12217	1.04456	1.21236	0.0029	0.00797732
R03 Wheezing	All sexes	All ages	545	416.284	319.795	514.664	128.716	30.3363	225.205	1.3092	1.05894	1.70422	0.0122	0.0269338
R03 Wheezing	All sexes	5-14 years old	49	34.6489	16.2371	53.7928	14.3511	-4.79285	32.7629	1.41418	0.910902	3.01779	0.13125	0.19878
R03 Wheezing	All sexes	15-19 years old	14	14.4893	3.60737	27.604	-0.489331	-13.604	10.3926	0.966228	0.507174	3.88094	0.9354	0.950861
R03 Wheezing	All sexes	20-29 years old	39	19.8429	5.24995	36.875	19.1571	2.12498	33.75	1.96544	1.05763	7.42864	0.0294	0.0561273
R03 Wheezing	All sexes	30-64 years old	252	185.244	120.754	250.504	66.7558	1.49613	131.246	1.36037	1.00597	2.08689	0.04545	0.0815259
R03 Wheezing	All sexes	65+ years old	191	161.119	92.3088	230.016	29.881	-39.0163	98.6912	1.18546	0.830376	2.06914	0.367	0.463324
R03 Wheezing	Female	All ages	231	212.442	142.094	282.972	18.5584	-51.9716	88.9059	1.08736	0.816336	1.62568	0.59455	0.677688
R03 Wheezing	Female	5-14 years old	23	13.1735	1	26.206	9.82646	-3.20601	22	1.74592	0.877661	23	0.1253	0.191113
R03 Wheezing	Female	15-19 years old	8	8.61833	1	17.8096	-0.61833	-9.80961	7	0.928254	0.449196	8	0.88865	0.91687
R03 Wheezing	Female	20-29 years old	19	8.73934	1	20.5629	10.2607	-1.5629	18	2.17408	0.923994	19	0.08285	0.134719
R03 Wheezing	Female	30-64 years old	112	98.6293	53.5044	144.221	13.3707	-32.2207	58.4956	1.13556	0.776587	2.09329	0.5388	0.626901
R03 Wheezing	Female	65+ years old	69	82.6103	31.6392	133.333	-13.6103	-64.3325	37.3608	0.835247	0.517503	2.18084	0.5718	0.655989
R03 Wheezing	Male	All ages	314	203.835	137.129	271.342	110.165	42.6584	176.871	1.54046	1.15721	2.28982	0.00265	0.00738398
R03 Wheezing	Male	5-14 years old	26	21.51	7.65741	35.3492	4.48999	-9.34915	18.3426	1.20874	0.73552	3.39541	0.49455	0.584795
R03 Wheezing	Male	15-19 years old	6	5.61668	1	15.3491	0.383322	-9.34914	5	1.06825	0.390901	6	0.9337	0.949694
R03 Wheezing	Male	20-29 years old	20	11.0033	1	23.4166	8.99673	-3.41657	19	1.81764	0.854096	20	0.1409	0.210036
R03 Wheezing	Male	30-64 years old	140	86.6621	40.2758	133.074	53.3379	6.92557	99.7242	1.61547	1.05204	3.47603	0.0256	0.0500945
R03 Wheezing	Male	65+ years old	122	78.5297	33.0559	124.3	43.4703	-2.30043	88.9441	1.55355	0.981493	3.69071	0.06125	0.105052
R04 Breathing problem, other	All sexes	All ages	22029	17180.8	15912.8	18438	4848.24	3591.02	6116.22	1.28219	1.19476	1.38436	0	0
R04 Breathing problem, other	All sexes	5-14 years old	2591	1707.35	1495.43	1914.75	883.648	676.247	1095.57	1.51755	1.35318	1.73261	0	0
R04 Breathing problem, other	All sexes	15-19 years old	622	581.828	464.194	699.927	40.1723	-77.9267	157.806	1.06905	0.888665	1.33996	0.4772	0.569465
R04 Breathing problem, other	All sexes	20-29 years old	2312	1603.86	1341.17	1866.14	708.143	445.858	970.831	1.44153	1.23892	1.72387	5e-05	0.0002296
R04 Breathing problem, other	All sexes	30-64 years old	13532	11076.3	9998.06	12163.5	2455.69	1368.52	3533.94	1.22171	1.11251	1.35346	5e-05	0.0002296
R04 Breathing problem, other	All sexes	65+ years old	2972	2212.2	1654.15	2765.84	759.797	206.164	1317.85	1.34346	1.07454	1.79669	0.0098	0.0224112
R04 Breathing problem, other	Female	All ages	8506	6679.12	5791.45	7567.13	1826.88	938.868	2714.55	1.27352	1.12407	1.46872	0.0002	0.000797222
R04 Breathing problem, other	Female	5-14 years old	1227	887.664	742.396	1033.3	339.336	193.699	484.604	1.38228	1.18746	1.65276	0.00015	0.000619424
R04 Breathing problem, other	Female	15-19 years old	305	326.97	246.658	407.882	-21.9696	-102.882	58.3417	0.932809	0.747766	1.23653	0.5667	0.652623
R04 Breathing problem, other	Female	20-29 years old	785	556.693	377.044	735.992	228.307	49.0076	407.956	1.41011	1.06659	2.08199	0.01505	0.0321939
R04 Breathing problem, other	Female	30-64 years old	4773	4024.04	3268.88	4776.62	748.957	-3.62001	1504.12	1.18612	0.999242	1.46013	0.0513	0.0901414
R04 Breathing problem, other	Female	65+ years old	1416	884.925	465.513	1303.41	531.075	112.588	950.487	1.60014	1.08638	3.04181	0.0171	0.0359538
R04 Breathing problem, other	Male	All ages	13523	10500	9603.22	11403.8	3023.01	2119.18	3919.78	1.28791	1.18583	1.40817	0	0
R04 Breathing problem, other	Male	5-14 years old	1364	819.184	664.153	971.496	544.816	392.504	699.847	1.66507	1.40402	2.05374	0	0
R04 Breathing problem, other	Male	15-19 years old	317	254.569	168.637	340.229	62.4305	-23.2291	148.363	1.24524	0.931725	1.87978	0.1426	0.212236
R04 Breathing problem, other	Male	20-29 years old	1527	1046.75	854.936	1239.19	480.249	287.814	672.064	1.4588	1.23226	1.7861	0.00015	0.000619424
R04 Breathing problem, other	Male	30-64 years old	8759	7051.32	6276.61	7841.25	1707.68	917.749	2482.39	1.24218	1.11704	1.3955	0.00025	0.000960938
R04 Breathing problem, other	Male	65+ years old	1556	1327.49	958.649	1694.64	228.509	-138.645	597.351	1.17214	0.918187	1.62312	0.2094	0.291973
R05 Cough	All sexes	All ages	262519	171177	152158	190118	91341.7	72400.8	110361	1.53361	1.38082	1.72531	0	0
R05 Cough	All sexes	5-14 years old	37380	10473.2	3288.14	18308.2	26906.8	19071.8	34091.9	3.5691	2.04171	11.3681	0	0
R05 Cough	All sexes	15-19 years old	18075	10640.3	6490.18	14721.2	7434.74	3353.85	11584.8	1.69874	1.22782	2.78498	0.0017	0.0050299
R05 Cough	All sexes	20-29 years old	24690	13029	9372.69	16636.3	11661	8053.75	15317.3	1.89501	1.48411	2.63425	0	0
R05 Cough	All sexes	30-64 years old	120218	80345.6	64768.2	95873.6	39872.4	24344.4	55449.8	1.49626	1.25392	1.85613	0	0
R05 Cough	All sexes	65+ years old	62156	56603.6	50724.6	62577.4	5552.39	-421.36	11431.4	1.09809	0.993267	1.22536	0.06735	0.114011
R05 Cough	Female	All ages	150078	96891.1	83949.5	109908	53186.9	40170.2	66128.5	1.54894	1.36549	1.78772	0	0
R05 Cough	Female	5-14 years old	17541	4467.92	1	9784.94	13073.1	7756.06	17540	3.92599	1.79265	17541	5e-05	0.0002296
R05 Cough	Female	15-19 years old	9678	5583.71	2731.73	8415.31	4094.29	1262.69	6946.27	1.73326	1.15005	3.54281	0.008	0.0188971
R05 Cough	Female	20-29 years old	14721	7122.67	4647.29	9611.39	7598.33	5109.61	10073.7	2.06678	1.53162	3.16765	0	0
R05 Cough	Female	30-64 years old	72596	47107.6	36324.8	57733.7	25488.4	14862.3	36271.2	1.54107	1.25743	1.99853	5e-05	0.0002296
R05 Cough	Female	65+ years old	35542	32592.5	28174.8	37020.1	2949.53	-1478.11	7367.16	1.0905	0.960073	1.26148	0.17825	0.257074
R05 Cough	Male	All ages	112441	74232.1	60632.8	87923.8	38208.9	24517.2	51808.2	1.51472	1.27885	1.85446	0	0
R05 Cough	Male	5-14 years old	19839	5991.5	288.542	11620.7	13847.5	8218.31	19550.5	3.31119	1.70721	68.7564	0.0001	0.000437056
R05 Cough	Male	15-19 years old	8397	5064.04	2040.8	8038.91	3332.96	358.086	6356.2	1.65816	1.04454	4.11456	0.02985	0.0566722
R05 Cough	Male	20-29 years old	9969	5887.85	3248.32	8490.97	4081.15	1478.03	6720.68	1.69315	1.17407	3.06897	0.0051	0.012915
R05 Cough	Male	30-64 years old	47622	33246.1	22095.5	44411.2	14375.9	3210.78	25526.5	1.43241	1.0723	2.15528	0.01515	0.0323676
R05 Cough	Male	65+ years old	26614	24021.5	20084.8	27966.2	2592.49	-1352.21	6529.18	1.10792	0.951649	1.32508	0.18085	0.260606
R06 Nose bleed/epistaxis	All sexes	All ages	26113	28459	27178	29750.8	-2346.02	-3637.81	-1065.02	0.917565	0.877724	0.960813	0.0006	0.00208306
R06 Nose bleed/epistaxis	All sexes	5-14 years old	5289	5812.64	5361.2	6264.64	-523.635	-975.644	-72.1962	0.909914	0.844262	0.986534	0.02655	0.05166
R06 Nose bleed/epistaxis	All sexes	15-19 years old	2917	3226.24	2950.93	3502.46	-309.243	-585.463	-33.9286	0.904148	0.832842	0.988502	0.03045	0.0576842
R06 Nose bleed/epistaxis	All sexes	20-29 years old	2324	2342.22	2188.97	2496.34	-18.2244	-172.345	135.03	0.992219	0.930961	1.06169	0.8031	0.853666
R06 Nose bleed/epistaxis	All sexes	30-64 years old	6094	6312.87	5773.38	6845.41	-218.867	-751.409	320.621	0.96533	0.890232	1.05553	0.3958	0.491752
R06 Nose bleed/epistaxis	All sexes	65+ years old	9489	10765.1	9732.88	11812.8	-1276.11	-2323.81	-243.885	0.881458	0.803281	0.974942	0.01925	0.0394156
R06 Nose bleed/epistaxis	Female	All ages	11204	12144.5	11211.5	13093.9	-940.526	-1889.88	-7.46645	0.922556	0.855667	0.999334	0.04815	0.0856553
R06 Nose bleed/epistaxis	Female	5-14 years old	2343	2648.39	2333.16	2958.36	-305.392	-615.357	9.84361	0.884688	0.791994	1.00422	0.0578	0.0994322
R06 Nose bleed/epistaxis	Female	15-19 years old	969	1192.42	1002.32	1382.04	-223.422	-413.042	-33.3215	0.812632	0.701137	0.966756	0.02365	0.0465965
R06 Nose bleed/epistaxis	Female	20-29 years old	973	927.785	821.939	1033.41	45.2149	-60.4071	151.061	1.04873	0.941546	1.18379	0.37735	0.472579
R06 Nose bleed/epistaxis	Female	30-64 years old	2780	2712.76	2338.46	3086.43	67.2422	-306.428	441.54	1.02479	0.900718	1.18882	0.69955	0.771044
R06 Nose bleed/epistaxis	Female	65+ years old	4139	4667.47	3900.83	5445.99	-528.472	-1306.99	238.17	0.886776	0.760009	1.06106	0.1688	0.246125
R06 Nose bleed/epistaxis	Male	All ages	14909	16317.9	15436.2	17200	-1408.88	-2291.03	-527.189	0.91366	0.866801	0.965847	0.00285	0.0078649
R06 Nose bleed/epistaxis	Male	5-14 years old	2946	3165.71	2842.72	3490.06	-219.706	-544.057	103.282	0.930598	0.844112	1.03633	0.17385	0.25242
R06 Nose bleed/epistaxis	Male	15-19 years old	1948	2033.75	1835.1	2234.19	-85.7455	-286.19	112.9	0.957839	0.871904	1.06152	0.3724	0.467741
R06 Nose bleed/epistaxis	Male	20-29 years old	1351	1414.51	1302.47	1525.37	-63.5082	-174.371	48.5339	0.955102	0.885686	1.03726	0.24585	0.332303
R06 Nose bleed/epistaxis	Male	30-64 years old	3314	3603.42	3211.96	3985.14	-289.419	-671.14	102.036	0.919682	0.831589	1.03177	0.13555	0.204036
R06 Nose bleed/epistaxis	Male	65+ years old	5350	6100.24	5414.17	6789.63	-750.24	-1439.63	-64.1744	0.877015	0.787966	0.988147	0.0334	0.0623129
R07 Sneezing/nasal congestion	All sexes	All ages	35257	33340.4	31783.6	34910.9	1916.57	346.057	3473.42	1.05748	1.00991	1.10928	0.018	0.03748
R07 Sneezing/nasal congestion	All sexes	5-14 years old	4632	3739.34	3310.81	4163.73	892.656	468.27	1321.19	1.23872	1.11246	1.39905	0.00035	0.00129613
R07 Sneezing/nasal congestion	All sexes	15-19 years old	3834	3987.49	3707.85	4268.27	-153.487	-434.272	126.147	0.961508	0.898256	1.03402	0.2575	0.344266
R07 Sneezing/nasal congestion	All sexes	20-29 years old	7187	6615.81	5862.97	7382.86	571.192	-195.86	1324.03	1.08634	0.973471	1.22583	0.1315	0.198983
R07 Sneezing/nasal congestion	All sexes	30-64 years old	15338	14236.2	13074.2	15406.2	1101.8	-68.2388	2263.81	1.07739	0.995571	1.17315	0.06395	0.109333
R07 Sneezing/nasal congestion	All sexes	65+ years old	4266	4759.82	4230.29	5297.48	-493.824	-1031.48	35.7081	0.896252	0.805288	1.00844	0.0654	0.111259
R07 Sneezing/nasal congestion	Female	All ages	16696	16260.5	15166.6	17356.5	435.518	-660.481	1529.41	1.02678	0.961946	1.10084	0.41995	0.518762
R07 Sneezing/nasal congestion	Female	5-14 years old	1897	1648.26	1354.13	1940.33	248.742	-43.3263	542.871	1.15091	0.977671	1.4009	0.08915	0.143206
R07 Sneezing/nasal congestion	Female	15-19 years old	1754	2048.11	1853.65	2237.76	-294.108	-483.759	-99.6452	0.8564	0.78382	0.946244	0.00565	0.0140597
R07 Sneezing/nasal congestion	Female	20-29 years old	3423	3387.65	2866.96	3906.59	35.3508	-483.592	556.044	1.01044	0.876211	1.19395	0.88595	0.915181
R07 Sneezing/nasal congestion	Female	30-64 years old	7511	6974.72	6167.63	7788.86	536.276	-277.864	1343.37	1.07689	0.964325	1.21781	0.18155	0.261177
R07 Sneezing/nasal congestion	Female	65+ years old	2111	2202.56	1805.57	2604.08	-91.5568	-493.083	305.426	0.958432	0.81065	1.16916	0.6272	0.705907
R07 Sneezing/nasal congestion	Male	All ages	18561	17076	15953.6	18205.6	1485.04	355.446	2607.45	1.08697	1.01952	1.16344	0.01095	0.0246805
R07 Sneezing/nasal congestion	Male	5-14 years old	2735	2090.74	1783.42	2399.23	644.264	335.775	951.582	1.30815	1.13995	1.53357	0.00055	0.00193681
R07 Sneezing/nasal congestion	Male	15-19 years old	2080	1940.37	1735.52	2145.86	139.629	-65.8595	344.481	1.07196	0.969309	1.19849	0.1659	0.242307
R07 Sneezing/nasal congestion	Male	20-29 years old	3764	3229.71	2681.53	3780.01	534.289	-16.0069	1082.47	1.16543	0.995765	1.40367	0.05665	0.0976489
R07 Sneezing/nasal congestion	Male	30-64 years old	7827	7258.65	6413.36	8103.71	568.355	-276.712	1413.64	1.0783	0.965854	1.22042	0.17685	0.255912
R07 Sneezing/nasal congestion	Male	65+ years old	2155	2557.93	2202.13	2906.94	-402.932	-751.941	-47.1297	0.842477	0.741329	0.978598	0.0293	0.056094
R08 Nose symptom/complaint other	All sexes	All ages	14480	11540.8	10568.7	12503.9	2939.22	1976.12	3911.33	1.25468	1.15804	1.37009	0	0
R08 Nose symptom/complaint other	All sexes	5-14 years old	1920	1323.25	1051.39	1597.95	596.75	322.05	868.611	1.45097	1.20154	1.82616	0.0008	0.00265946
R08 Nose symptom/complaint other	All sexes	15-19 years old	1272	1226.3	1016.16	1440.6	45.6997	-168.598	255.839	1.03727	0.882966	1.25177	0.64485	0.722467
R08 Nose symptom/complaint other	All sexes	20-29 years old	2402	1822.08	1446	2197.03	579.922	204.97	956.005	1.31828	1.09329	1.66114	0.00555	0.013871
R08 Nose symptom/complaint other	All sexes	30-64 years old	6542	5343.72	4619.9	6074.15	1198.28	467.847	1922.1	1.22424	1.07702	1.41605	0.00315	0.00856919
R08 Nose symptom/complaint other	All sexes	65+ years old	2344	1823.22	1434.81	2206.3	520.777	137.695	909.186	1.28564	1.06241	1.63366	0.0128	0.0280427
R08 Nose symptom/complaint other	Female	All ages	7407	6583.08	5908.71	7259.25	823.916	147.752	1498.29	1.12516	1.02035	1.25357	0.0181	0.037552
R08 Nose symptom/complaint other	Female	5-14 years old	818	602.333	415.126	789.399	215.667	28.6007	402.874	1.35805	1.03623	1.97049	0.02705	0.0525735
R08 Nose symptom/complaint other	Female	15-19 years old	583	652.736	505.497	797.918	-69.7362	-214.918	77.5033	0.893163	0.730651	1.15332	0.32425	0.419568
R08 Nose symptom/complaint other	Female	20-29 years old	1167	960.885	703.512	1219.88	206.115	-52.8791	463.488	1.21451	0.956652	1.65882	0.1122	0.17406
R08 Nose symptom/complaint other	Female	30-64 years old	3551	3258.13	2747.71	3761.98	292.869	-210.984	803.287	1.08989	0.943917	1.29235	0.24015	0.32596
R08 Nose symptom/complaint other	Female	65+ years old	1288	1108.1	821.169	1397.45	179.899	-109.45	466.831	1.16235	0.921679	1.56849	0.2001	0.282346
R08 Nose symptom/complaint other	Male	All ages	7073	4957.49	4274.25	5642.74	2115.51	1430.26	2798.75	1.42673	1.25347	1.65479	0	0
R08 Nose symptom/complaint other	Male	5-14 years old	1102	720.878	523.603	919.918	381.122	182.082	578.397	1.52869	1.19793	2.10465	0.0017	0.0050299
R08 Nose symptom/complaint other	Male	15-19 years old	689	573.808	420.253	727.707	115.192	-38.7065	268.747	1.20075	0.94681	1.63949	0.13245	0.200069
R08 Nose symptom/complaint other	Male	20-29 years old	1235	861.958	588.346	1131.85	373.042	103.146	646.654	1.43279	1.09113	2.09911	0.01185	0.0262284
R08 Nose symptom/complaint other	Male	30-64 years old	2991	2086.3	1559.98	2617.4	904.698	373.599	1431.02	1.43364	1.14274	1.91733	0.0027	0.00751115
R08 Nose symptom/complaint other	Male	65+ years old	1056	714.68	458.13	969.617	341.32	86.3834	597.87	1.47758	1.08909	2.30502	0.0139	0.0300324
R09 Sinus symptom/complaint	All sexes	All ages	32155	28637.5	26959.6	30315.8	3517.53	1839.19	5195.38	1.12283	1.06067	1.19271	0.00015	0.000619424
R09 Sinus symptom/complaint	All sexes	5-14 years old	548	485.42	410.253	559.175	62.58	-11.1746	137.747	1.12892	0.980016	1.33576	0.09315	0.149213
R09 Sinus symptom/complaint	All sexes	15-19 years old	1684	2093.72	1760.05	2429.86	-409.718	-745.856	-76.0459	0.804311	0.693045	0.956793	0.01755	0.0366761
R09 Sinus symptom/complaint	All sexes	20-29 years old	5002	4190.31	3796.55	4585.56	811.687	416.442	1205.45	1.19371	1.09082	1.31751	0.00075	0.00253733
R09 Sinus symptom/complaint	All sexes	30-64 years old	20016	17169.2	15611.6	18716.3	2846.78	1299.75	4404.43	1.16581	1.06944	1.28213	0.00135	0.00415125
R09 Sinus symptom/complaint	All sexes	65+ years old	4905	4703.09	4342.31	5066.66	201.906	-161.658	562.689	1.04293	0.968094	1.12958	0.25645	0.343396
R09 Sinus symptom/complaint	Female	All ages	21431	19296	18147.9	20435.9	2135.01	995.08	3283.08	1.11065	1.04869	1.18091	0.0007	0.00237751
R09 Sinus symptom/complaint	Female	5-14 years old	284	308.555	256.97	358.962	-24.5554	-74.9618	27.0305	0.920418	0.791171	1.10519	0.3258	0.42056
R09 Sinus symptom/complaint	Female	15-19 years old	1033	1407.71	1179.58	1639.89	-374.71	-606.889	-146.577	0.733816	0.629921	0.875738	0.0025	0.00702284
R09 Sinus symptom/complaint	Female	20-29 years old	3234	2856.4	2582.36	3127.66	377.603	106.336	651.641	1.1322	1.034	1.25234	0.0091	0.0210056
R09 Sinus symptom/complaint	Female	30-64 years old	13644	11669.3	10605.2	12721.8	1974.69	922.228	3038.75	1.16922	1.07249	1.28653	0.0009	0.00291864
R09 Sinus symptom/complaint	Female	65+ years old	3236	3055.41	2789.12	3326.96	180.595	-90.9593	446.875	1.05911	0.97266	1.16022	0.17755	0.256494
R09 Sinus symptom/complaint	Male	All ages	10724	9346.24	8144.72	10544	1377.76	180.043	2579.28	1.14741	1.01708	1.31668	0.0274	0.0530144
R09 Sinus symptom/complaint	Male	5-14 years old	264	176.864	122.68	230.148	87.1363	33.852	141.32	1.49267	1.14709	2.15194	0.0029	0.00797732
R09 Sinus symptom/complaint	Male	15-19 years old	651	686.203	443.119	926.864	-35.2034	-275.864	207.881	0.948698	0.702368	1.46913	0.7657	0.821006
R09 Sinus symptom/complaint	Male	20-29 years old	1768	1335.61	1049.17	1623.8	432.395	144.2	718.832	1.32374	1.0888	1.68514	0.00555	0.013871
R09 Sinus symptom/complaint	Male	30-64 years old	6372	5500.79	4386.36	6621.18	871.212	-249.183	1985.64	1.15838	0.962366	1.45268	0.1189	0.182646
R09 Sinus symptom/complaint	Male	65+ years old	1669	1646.83	1402.32	1890.95	22.1654	-221.949	266.679	1.01346	0.882626	1.19017	0.8531	0.889769
R21 Throat symptom/complaint	All sexes	All ages	102656	88576.9	81495.4	95587.5	14079.1	7068.51	21160.6	1.15895	1.07395	1.25965	0.00045	0.00163827
R21 Throat symptom/complaint	All sexes	5-14 years old	12639	5940.68	4171.65	7704.4	6698.32	4934.6	8467.35	2.12753	1.64049	3.02974	0	0
R21 Throat symptom/complaint	All sexes	15-19 years old	14416	19560.3	17328.2	21800.5	-5144.3	-7384.46	-2912.15	0.737003	0.66127	0.831941	0.0002	0.000797222
R21 Throat symptom/complaint	All sexes	20-29 years old	17825	14508.8	12167.9	16817.7	3316.24	1007.33	5657.13	1.22857	1.0599	1.46492	0.00855	0.0198692
R21 Throat symptom/complaint	All sexes	30-64 years old	44681	36933	31003.8	42830.1	7748.02	1850.87	13677.2	1.20979	1.04321	1.44114	0.0139	0.0300324
R21 Throat symptom/complaint	All sexes	65+ years old	13095	11630.7	10712.4	12539.9	1464.27	555.129	2382.59	1.1259	1.04427	1.22241	0.004	0.0104681
R21 Throat symptom/complaint	Female	All ages	60974	52738	47847.9	57572	8236.01	3402	13126.1	1.15617	1.05909	1.27433	0.00225	0.00644676
R21 Throat symptom/complaint	Female	5-14 years old	6412	2969.14	1754.16	4176.28	3442.86	2235.72	4657.84	2.15955	1.53534	3.65531	0	0
R21 Throat symptom/complaint	Female	15-19 years old	8558	11155.9	9618.53	12694.6	-2597.93	-4136.6	-1060.53	0.767126	0.674145	0.889741	0.00285	0.0078649
R21 Throat symptom/complaint	Female	20-29 years old	10722	8412.75	6822.01	10031.7	2309.25	690.283	3899.99	1.27449	1.06881	1.57168	0.0079	0.0187122
R21 Throat symptom/complaint	Female	30-64 years old	27719	23086	18926.1	27261.3	4632.97	457.656	8792.95	1.20068	1.01679	1.46459	0.0323	0.060523
R21 Throat symptom/complaint	Female	65+ years old	7563	7091.38	6413	7783.8	471.619	-220.795	1150	1.06651	0.971634	1.17932	0.16495	0.241197
R21 Throat symptom/complaint	Male	All ages	41682	35846.8	30776.6	40960	5835.18	722.024	10905.4	1.16278	1.01763	1.35434	0.02735	0.0530144
R21 Throat symptom/complaint	Male	5-14 years old	6227	2974.47	1702.95	4267.81	3252.53	1959.19	4524.05	2.09348	1.45906	3.6566	0.0002	0.000797222
R21 Throat symptom/complaint	Male	15-19 years old	5858	8399.75	6759.18	10038.2	-2541.75	-4180.17	-901.177	0.697402	0.583573	0.866674	0.0045	0.0115312
R21 Throat symptom/complaint	Male	20-29 years old	7103	6090.08	4376.92	7752.78	1012.92	-649.779	2726.08	1.16632	0.916188	1.62283	0.21745	0.301246
R21 Throat symptom/complaint	Male	30-64 years old	16962	13846.2	9586.74	18140.7	3115.78	-1178.74	7375.26	1.22503	0.935022	1.76932	0.141	0.210036
R21 Throat symptom/complaint	Male	65+ years old	5532	4536.83	3919.47	5137.69	995.169	394.315	1612.53	1.21935	1.07675	1.41141	0.0036	0.00953723
R24 Hemoptysis	All sexes	All ages	4469	3946.03	3307.33	4591.79	522.969	-122.794	1161.67	1.13253	0.973258	1.35124	0.10995	0.171188
R24 Hemoptysis	All sexes	5-14 years old	77	82.1722	44.2109	120.564	-5.17223	-43.5641	32.7891	0.937056	0.638664	1.74165	0.77855	0.83271
R24 Hemoptysis	All sexes	15-19 years old	138	151.746	71.3199	234.838	-13.7456	-96.8381	66.6801	0.909417	0.587639	1.93494	0.73155	0.795284
R24 Hemoptysis	All sexes	20-29 years old	339	382.627	313.932	452.393	-43.6275	-113.393	25.0684	0.885979	0.749348	1.07985	0.1943	0.27606
R24 Hemoptysis	All sexes	30-64 years old	2075	1890.12	1404.91	2370.38	184.878	-295.385	670.089	1.09781	0.875385	1.47696	0.4255	0.522991
R24 Hemoptysis	All sexes	65+ years old	1840	1438.29	1034.99	1848.88	401.711	-8.8844	805.015	1.2793	0.995195	1.7778	0.05385	0.0935718
R24 Hemoptysis	Female	All ages	1933	1618.11	1150.03	2076.32	314.895	-143.323	782.972	1.19461	0.930973	1.68083	0.1696	0.246665
R24 Hemoptysis	Female	5-14 years old	44	39.4915	12.8394	66.0155	4.50855	-22.0155	31.1606	1.11417	0.66651	3.42695	0.71495	0.782175
R24 Hemoptysis	Female	15-19 years old	68	58.3417	1.38929	115.57	9.65829	-47.5704	66.6107	1.16555	0.588386	48.9459	0.7234	0.789796
R24 Hemoptysis	Female	20-29 years old	138	117.039	70.1689	164.543	20.9613	-26.5427	67.8311	1.1791	0.838688	1.96668	0.3666	0.463159
R24 Hemoptysis	Female	30-64 years old	868	806.293	475.969	1137.67	61.7065	-269.667	392.031	1.07653	0.762965	1.82365	0.70315	0.77369
R24 Hemoptysis	Female	65+ years old	815	595.053	286.647	904.151	219.947	-89.151	528.353	1.36963	0.901398	2.84322	0.14965	0.22158
R24 Hemoptysis	Male	All ages	2536	2330.19	1878.13	2773.15	205.809	-237.154	657.874	1.08832	0.914482	1.35028	0.35035	0.447222
R24 Hemoptysis	Male	5-14 years old	33	42.7157	15.3417	70.8188	-9.71573	-37.8188	17.6583	0.772549	0.465978	2.151	0.4617	0.554426
R24 Hemoptysis	Male	15-19 years old	70	93.296	32.3196	154.022	-23.296	-84.022	37.6804	0.7503	0.454481	2.16587	0.42745	0.525013
R24 Hemoptysis	Male	20-29 years old	201	265.839	215.146	315.688	-64.8388	-114.688	-14.1457	0.756097	0.636704	0.934251	0.0159	0.0337605
R24 Hemoptysis	Male	30-64 years old	1207	1083.8	731.18	1430.6	123.201	-223.6	475.82	1.11368	0.843702	1.65076	0.4579	0.550631
R24 Hemoptysis	Male	65+ years old	1025	845.097	573.241	1114.83	179.903	-89.8295	451.759	1.21288	0.919423	1.78808	0.17615	0.255114
R25 Sputum/phlegm abnormal	All sexes	All ages	576	560.722	473.23	647.958	15.2782	-71.9576	102.77	1.02725	0.888947	1.21717	0.72125	0.788567
R25 Sputum/phlegm abnormal	All sexes	5-14 years old	28	25.2996	13.7528	37.6245	2.70042	-9.62449	14.2472	1.10674	0.744196	2.03595	0.6485	0.726084
R25 Sputum/phlegm abnormal	All sexes	15-19 years old	16	17.0588	6.04735	30.2141	-1.05881	-14.2141	9.95265	0.937932	0.529554	2.64579	0.85055	0.889282
R25 Sputum/phlegm abnormal	All sexes	20-29 years old	54	47.0239	24.6748	69.583	6.97609	-15.583	29.3252	1.14835	0.776052	2.18847	0.51715	0.60663
R25 Sputum/phlegm abnormal	All sexes	30-64 years old	188	183.21	147.01	219.505	4.79016	-31.5052	40.9897	1.02615	0.856472	1.27882	0.7875	0.841665
R25 Sputum/phlegm abnormal	All sexes	65+ years old	290	287.561	212.471	361.806	2.43862	-71.8064	77.5287	1.00848	0.801534	1.36489	0.94575	0.958553
R25 Sputum/phlegm abnormal	Female	All ages	264	216.591	152.992	280.417	47.409	-16.417	111.008	1.21889	0.941455	1.72558	0.1404	0.210036
R25 Sputum/phlegm abnormal	Female	5-14 years old	9	7.79599	1	16.1787	1.20401	-7.17873	8	1.15444	0.556286	9	0.76365	0.819318
R25 Sputum/phlegm abnormal	Female	15-19 years old	4	2.48357	1	12.0345	1.51643	-8.03454	3	1.61058	0.332377	4	0.7396	0.801505
R25 Sputum/phlegm abnormal	Female	20-29 years old	26	24.2319	8.72114	39.8497	1.76806	-13.8497	17.2789	1.07296	0.652451	2.98126	0.8127	0.859625
R25 Sputum/phlegm abnormal	Female	30-64 years old	95	64.0902	38.666	89.4614	30.9098	5.53859	56.334	1.48229	1.06191	2.45694	0.01995	0.0405595
R25 Sputum/phlegm abnormal	Female	65+ years old	130	116.778	61.2967	172.756	13.2219	-42.7564	68.7033	1.11322	0.752505	2.12083	0.6214	0.701673
R25 Sputum/phlegm abnormal	Male	All ages	312	343.956	284.915	403.861	-31.9556	-91.8611	27.0853	0.907094	0.772543	1.09506	0.2741	0.364198
R25 Sputum/phlegm abnormal	Male	5-14 years old	19	17.4882	8.56958	26.5253	1.51176	-7.52525	10.4304	1.08644	0.716299	2.21714	0.7249	0.79055
R25 Sputum/phlegm abnormal	Male	15-19 years old	12	13.63	3.51448	23.7622	-1.63002	-11.7622	8.48552	0.880409	0.505004	3.41444	0.74155	0.802104
R25 Sputum/phlegm abnormal	Male	20-29 years old	28	22.8271	6.36315	39.1783	5.17292	-11.1783	21.6369	1.22661	0.714682	4.40034	0.50885	0.598468
R25 Sputum/phlegm abnormal	Male	30-64 years old	93	119.189	92.7494	145.578	-26.1886	-52.5777	0.250573	0.780276	0.638834	1.0027	0.0521	0.0913607
R25 Sputum/phlegm abnormal	Male	65+ years old	160	170.698	121.469	219.964	-10.6977	-59.964	38.5306	0.93733	0.727392	1.3172	0.63945	0.716883
R27 Fear of respiratory disease, other	All sexes	All ages	3171	1171.57	828.131	1537.4	1999.43	1633.6	2342.87	2.70663	2.06258	3.8291	0	0
R27 Fear of respiratory disease, other	All sexes	5-14 years old	358	143.217	52.0788	242.026	214.783	115.974	305.921	2.49971	1.47918	6.8742	0.0003	0.00112304
R27 Fear of respiratory disease, other	All sexes	15-19 years old	286	22.445	2	64.3015	263.555	221.698	284	12.7423	4.4478	143	0	0
R27 Fear of respiratory disease, other	All sexes	20-29 years old	355	162.625	58.862	277.791	192.375	77.2092	296.138	2.18294	1.27794	6.03105	0.0032	0.0086778
R27 Fear of respiratory disease, other	All sexes	30-64 years old	1492	416.801	173.882	677.298	1075.2	814.702	1318.12	3.57964	2.20287	8.58054	0	0
R27 Fear of respiratory disease, other	All sexes	65+ years old	680	423.771	214.221	635.454	256.229	44.5463	465.779	1.60464	1.0701	3.17429	0.0205	0.0415306
R27 Fear of respiratory disease, other	Female	All ages	1553	620.293	367	881.833	932.707	671.167	1186	2.50366	1.7611	4.2316	0	0
R27 Fear of respiratory disease, other	Female	5-14 years old	179	51.0176	1	118.132	127.982	60.8682	178	3.5086	1.51526	179	0.0014	0.00427447
R27 Fear of respiratory disease, other	Female	15-19 years old	154	1	1	19.2714	153	134.729	153	154	7.99113	154	0	0
R27 Fear of respiratory disease, other	Female	20-29 years old	172	50.9047	1	130.558	121.095	41.4422	171	3.37886	1.31742	172	0.00395	0.010353
R27 Fear of respiratory disease, other	Female	30-64 years old	714	257.95	75.1644	441.055	456.05	272.945	638.836	2.76798	1.61885	9.49918	0.0001	0.000437056
R27 Fear of respiratory disease, other	Female	65+ years old	334	255.348	96.7291	411.777	78.6517	-77.7772	237.271	1.30802	0.811118	3.45294	0.29675	0.388006
R27 Fear of respiratory disease, other	Male	All ages	1618	551.557	314.282	809.726	1066.44	808.274	1303.72	2.93351	1.99821	5.14824	0	0
R27 Fear of respiratory disease, other	Male	5-14 years old	179	91.7141	20.1212	164.198	87.2859	14.8023	158.879	1.95172	1.09015	8.89608	0.02165	0.0436026
R27 Fear of respiratory disease, other	Male	15-19 years old	132	20.0899	1	59.7077	111.91	72.2923	131	6.57046	2.21077	132	0	0
R27 Fear of respiratory disease, other	Male	20-29 years old	183	110.57	26.5657	194.361	72.4297	-11.3606	156.434	1.65506	0.941549	6.88859	0.0875	0.140818
R27 Fear of respiratory disease, other	Male	30-64 years old	778	158.993	1	346.339	619.007	431.661	777	4.89331	2.24635	778	5e-05	0.0002296
R27 Fear of respiratory disease, other	Male	65+ years old	346	168.965	30.4753	308.246	177.035	37.7538	315.525	2.04776	1.12248	11.3535	0.0165	0.0349054
R29 Respiratory symptom/complaint other	All sexes	All ages	13413	6905.84	5222.64	8652.17	6507.16	4760.83	8190.36	1.94227	1.55025	2.56824	0	0
R29 Respiratory symptom/complaint other	All sexes	5-14 years old	1214	475.088	126.976	866.274	738.912	347.726	1087.02	2.55532	1.4014	9.56083	0.001	0.00318889
R29 Respiratory symptom/complaint other	All sexes	15-19 years old	1190	1399	1174.45	1622.69	-209.001	-432.69	15.5482	0.850607	0.73335	1.01324	0.06485	0.110457
R29 Respiratory symptom/complaint other	All sexes	20-29 years old	1582	1164.63	893.731	1439.3	417.371	142.699	688.269	1.35837	1.09914	1.77011	0.0057	0.0141432
R29 Respiratory symptom/complaint other	All sexes	30-64 years old	6082	2578.36	1189.12	4000.3	3503.64	2081.7	4892.88	2.35886	1.52039	5.1147	0.0001	0.000437056
R29 Respiratory symptom/complaint other	All sexes	65+ years old	3345	1285.25	453.565	2168.23	2059.75	1176.77	2891.43	2.60261	1.54274	7.37491	0.00015	0.000619424
R29 Respiratory symptom/complaint other	Female	All ages	7074	3725.22	2523.49	4966.45	3348.78	2107.55	4550.51	1.89895	1.42436	2.80326	0	0
R29 Respiratory symptom/complaint other	Female	5-14 years old	570	245.264	1	511.354	324.736	58.6464	569	2.32402	1.11469	570	0.0195	0.0396915
R29 Respiratory symptom/complaint other	Female	15-19 years old	655	780.337	625.285	934.617	-125.337	-279.617	29.7151	0.839381	0.700822	1.04752	0.1052	0.165438
R29 Respiratory symptom/complaint other	Female	20-29 years old	833	598.591	407.804	788.116	234.409	44.8836	425.196	1.3916	1.05695	2.04265	0.019	0.0391364
R29 Respiratory symptom/complaint other	Female	30-64 years old	3415	1369.57	369.62	2366.32	2045.43	1048.68	3045.38	2.49349	1.44317	9.23923	0.0006	0.00208306
R29 Respiratory symptom/complaint other	Female	65+ years old	1601	730.936	78.0052	1392.42	870.064	208.584	1522.99	2.19034	1.1498	20.5243	0.01295	0.0282994
R29 Respiratory symptom/complaint other	Male	All ages	6339	3174.17	2004	4406.68	3164.83	1932.32	4335	1.99706	1.4385	3.16318	0	0
R29 Respiratory symptom/complaint other	Male	5-14 years old	644	228.731	1	514.429	415.269	129.571	643	2.81553	1.25187	644	0.0067	0.0163188
R29 Respiratory symptom/complaint other	Male	15-19 years old	535	619.014	454.656	784.758	-84.0143	-249.758	80.3439	0.864277	0.681739	1.17671	0.29355	0.384698
R29 Respiratory symptom/complaint other	Male	20-29 years old	749	565.897	368.674	764.017	183.103	-15.0175	380.326	1.32356	0.980344	2.03161	0.06705	0.113642
R29 Respiratory symptom/complaint other	Male	30-64 years old	2667	1205.24	180.192	2239.77	1461.76	427.227	2486.81	2.21283	1.19075	14.8009	0.00845	0.0197434
R29 Respiratory symptom/complaint other	Male	65+ years old	1744	549.847	1	1135.44	1194.15	608.565	1743	3.17179	1.53598	1744	0.00065	0.00222968
R71 Whooping cough	All sexes	All ages	10425	2350.95	1719.76	3016.13	8074.05	7408.87	8705.24	4.43437	3.45642	6.06188	0	0
R71 Whooping cough	All sexes	5-14 years old	3050	737.09	458.355	1011.79	2312.91	2038.21	2591.65	4.13789	3.01445	6.65423	0	0
R71 Whooping cough	All sexes	15-19 years old	959	66.0029	2	353.831	892.997	605.169	957	14.5297	2.71033	479.5	0.0001	0.000437056
R71 Whooping cough	All sexes	20-29 years old	1024	208.86	93.5114	327.613	815.14	696.387	930.489	4.9028	3.12564	10.9505	0	0
R71 Whooping cough	All sexes	30-64 years old	4593	1057.43	553.762	1579.37	3535.57	3013.63	4039.24	4.34355	2.90812	8.29418	0	0
R71 Whooping cough	All sexes	65+ years old	799	252.962	88.1719	426.472	546.038	372.528	710.828	3.15858	1.87351	9.06184	0	0
R71 Whooping cough	Female	All ages	6138	1397.89	943.669	1866.67	4740.11	4271.33	5194.33	4.3909	3.28821	6.5044	0	0
R71 Whooping cough	Female	5-14 years old	1567	373.617	181.058	566.894	1193.38	1000.11	1385.94	4.19414	2.76418	8.65468	0	0
R71 Whooping cough	Female	15-19 years old	517	1	1	244.385	516	272.615	516	517	2.11552	517	0.00035	0.00129613
R71 Whooping cough	Female	20-29 years old	608	101.61	19.3542	183.724	506.39	424.276	588.646	5.98367	3.30932	31.4144	0	0
R71 Whooping cough	Female	30-64 years old	2950	721.884	356.827	1082.89	2228.12	1867.11	2593.17	4.08653	2.7242	8.26732	0	0
R71 Whooping cough	Female	65+ years old	496	153.296	21.1918	283.943	342.704	212.057	474.808	3.23556	1.74683	23.4053	0	0
R71 Whooping cough	Male	All ages	4287	948.714	523.554	1433.83	3338.29	2853.17	3763.45	4.51875	2.9899	8.18826	0	0
R71 Whooping cough	Male	5-14 years old	1483	363.307	163.057	565.59	1119.69	917.41	1319.94	4.08194	2.62204	9.09497	0	0
R71 Whooping cough	Male	15-19 years old	442	1	1	244.233	441	197.767	441	442	1.80975	442	0.0018	0.00525356
R71 Whooping cough	Male	20-29 years old	416	106.729	22.0453	192.887	309.271	223.113	393.955	3.89773	2.1567	18.8703	0	0
R71 Whooping cough	Male	30-64 years old	1643	332.906	1	710.534	1310.09	932.466	1642	4.93533	2.31234	1643	0	0
R71 Whooping cough	Male	65+ years old	303	99.5013	1	214.787	203.499	88.2131	302	3.04519	1.4107	303	0.00175	0.00515128
R72 Strep throat	All sexes	All ages	48866	36930.8	32173.9	41695.1	11935.2	7170.91	16692.1	1.32318	1.17198	1.51881	5e-05	0.0002296
R72 Strep throat	All sexes	5-14 years old	10334	4406.14	2119.59	6677.1	5927.86	3656.9	8214.41	2.34537	1.54768	4.87546	5e-05	0.0002296
R72 Strep throat	All sexes	15-19 years old	9452	11031.8	9905.01	12151.8	-1579.84	-2699.78	-453.006	0.856793	0.777828	0.954265	0.00935	0.021525
R72 Strep throat	All sexes	20-29 years old	10365	9660.25	8126.3	11195.3	704.754	-830.325	2238.7	1.07295	0.925833	1.27549	0.34595	0.442919
R72 Strep throat	All sexes	30-64 years old	17394	11225.4	7495.97	14939.3	6168.58	2454.74	9898.03	1.54952	1.16432	2.32045	0.003	0.00822611
R72 Strep throat	All sexes	65+ years old	1321	619.093	370.208	870.616	701.907	450.384	950.792	2.13377	1.51732	3.56826	0	0
R72 Strep throat	Female	All ages	29250	23051.9	19743.4	26382.4	6198.14	2867.6	9506.62	1.26888	1.10869	1.48151	0.00055	0.00193681
R72 Strep throat	Female	5-14 years old	5385	2453.01	844.005	4027.72	2931.99	1357.28	4540.99	2.19526	1.33699	6.38029	0.00085	0.0027827
R72 Strep throat	Female	15-19 years old	5748	6785.49	6025.5	7555.8	-1037.49	-1807.8	-277.5	0.847102	0.76074	0.953946	0.011	0.0247608
R72 Strep throat	Female	20-29 years old	6448	6262.19	5205.35	7313.4	185.809	-865.403	1242.65	1.02967	0.881669	1.23873	0.70645	0.775833
R72 Strep throat	Female	30-64 years old	10869	7189.82	4573.47	9788.96	3679.18	1080.04	6295.53	1.51172	1.11033	2.37653	0.0085	0.0198065
R72 Strep throat	Female	65+ years old	800	369.471	181.665	559.352	430.529	240.648	618.335	2.16526	1.43023	4.40372	0.00015	0.000619424
R72 Strep throat	Male	All ages	19616	13882.6	10479.4	17325.9	5733.44	2290.07	9136.56	1.413	1.13218	1.87186	0.0016	0.0048
R72 Strep throat	Male	5-14 years old	4949	1956.09	266.73	3620.86	2992.91	1328.14	4682.27	2.53005	1.3668	18.5543	0.00255	0.00715163
R72 Strep throat	Male	15-19 years old	3704	4244.44	3429.37	5047.71	-540.438	-1343.71	274.629	0.872672	0.733798	1.08008	0.17325	0.251761
R72 Strep throat	Male	20-29 years old	3917	3398.25	2296.58	4505.57	518.749	-588.567	1620.42	1.15265	0.869369	1.70558	0.3325	0.428567
R72 Strep throat	Male	30-64 years old	6525	4026.72	1304.08	6715.74	2498.28	-190.745	5220.92	1.62043	0.971597	5.00351	0.06645	0.112736
R72 Strep throat	Male	65+ years old	521	248.926	79.5721	418.613	272.074	102.387	441.428	2.09299	1.24459	6.54752	0.00365	0.00965484
R74 Upper respiratory infection acute	All sexes	All ages	595685	618593	578549	658408	-22908.3	-62722.5	17135.6	0.962967	0.904736	1.02962	0.25135	0.338015
R74 Upper respiratory infection acute	All sexes	5-14 years old	81142	63029.2	46074.1	80043.2	18112.8	1098.84	35067.9	1.28737	1.01373	1.76112	0.03895	0.0708257
R74 Upper respiratory infection acute	All sexes	15-19 years old	94261	181899	156641	206989	-87637.6	-112728	-62379.8	0.518206	0.455392	0.601765	0	0
R74 Upper respiratory infection acute	All sexes	20-29 years old	107552	100511	91713	109389	7040.91	-1837.35	15839	1.07005	0.983204	1.1727	0.1103	0.171578
R74 Upper respiratory infection acute	All sexes	30-64 years old	264709	220013	196193	244177	44696.2	20532	68516.3	1.20315	1.08409	1.34923	0.00125	0.00390653
R74 Upper respiratory infection acute	All sexes	65+ years old	48021	53225.6	46728.4	59701.9	-5204.64	-11680.9	1292.65	0.902216	0.804346	1.02766	0.10615	0.166627
R74 Upper respiratory infection acute	Female	All ages	344534	351862	324357	379392	-7327.73	-34858.2	20177.1	0.979174	0.908121	1.06221	0.59465	0.677688
R74 Upper respiratory infection acute	Female	5-14 years old	38999	30761.8	19141.2	42372.6	8237.2	-3373.59	19857.8	1.26777	0.920383	2.03743	0.1555	0.22906
R74 Upper respiratory infection acute	Female	15-19 years old	51416	97950.3	80632.9	115068	-46534.3	-63651.6	-29216.9	0.524919	0.446833	0.637655	0	0
R74 Upper respiratory infection acute	Female	20-29 years old	62377	56805.1	50718.7	62869.5	5571.94	-492.496	11658.3	1.09809	0.992166	1.22986	0.0695	0.116844
R74 Upper respiratory infection acute	Female	30-64 years old	162936	134225	117653	150878	28710.5	12058.1	45282.5	1.2139	1.07992	1.38488	0.00225	0.00644676
R74 Upper respiratory infection acute	Female	65+ years old	28806	32164.2	27322.7	36942.8	-3358.21	-8136.81	1483.33	0.895592	0.779746	1.05429	0.158	0.232345
R74 Upper respiratory infection acute	Male	All ages	251151	266930	237808	296164	-15778.9	-45013	13343.3	0.940887	0.848013	1.05611	0.2808	0.371952
R74 Upper respiratory infection acute	Male	5-14 years old	42143	32234.2	19899.6	44489.8	9908.76	-2346.76	22243.4	1.3074	0.947252	2.11778	0.1066	0.167029
R74 Upper respiratory infection acute	Male	15-19 years old	42845	83996.7	65737.5	102224	-41151.7	-59379.3	-22892.5	0.51008	0.419127	0.651759	0.0003	0.00112304
R74 Upper respiratory infection acute	Male	20-29 years old	45175	43712.4	37267.1	50114.6	1462.63	-4939.64	7907.87	1.03346	0.901433	1.21219	0.6344	0.712614
R74 Upper respiratory infection acute	Male	30-64 years old	101773	85918	68429.2	103359	15855	-1585.89	33343.8	1.18454	0.984656	1.48727	0.0695	0.116844
R74 Upper respiratory infection acute	Male	65+ years old	19215	21083.5	16788.8	25354.4	-1868.46	-6139.38	2426.24	0.911378	0.757857	1.14452	0.3691	0.464953
R75 Sinusitis acute/chronic	All sexes	All ages	100625	67780.9	56051.3	79222.6	32844.1	21402.4	44573.7	1.48456	1.27016	1.79523	0	0
R75 Sinusitis acute/chronic	All sexes	5-14 years old	1499	581.815	267.093	912.234	917.185	586.766	1231.91	2.57642	1.64322	5.61228	5e-05	0.0002296
R75 Sinusitis acute/chronic	All sexes	15-19 years old	5466	7548.83	5908.3	9198.59	-2082.83	-3732.59	-442.297	0.724086	0.594222	0.92514	0.01735	0.0363464
R75 Sinusitis acute/chronic	All sexes	20-29 years old	15769	10342.5	8038.09	12653.5	5426.53	3115.5	7730.91	1.52468	1.24622	1.96179	0.00015	0.000619424
R75 Sinusitis acute/chronic	All sexes	30-64 years old	65103	39521.4	28289.9	50529.9	25581.6	14573.1	36813.1	1.64728	1.28841	2.30128	0.0002	0.000797222
R75 Sinusitis acute/chronic	All sexes	65+ years old	12788	9772.35	7809.32	11713.9	3015.65	1074.07	4978.68	1.30859	1.09169	1.63753	0.0049	0.012482
R75 Sinusitis acute/chronic	Female	All ages	69724	43733.4	35652.9	51851.1	25990.6	17872.9	34071.1	1.5943	1.3447	1.95564	0	0
R75 Sinusitis acute/chronic	Female	5-14 years old	783	234.722	11.5225	459.741	548.278	323.259	771.477	3.33587	1.70313	67.9541	5e-05	0.0002296
R75 Sinusitis acute/chronic	Female	15-19 years old	3454	4581.08	3450.56	5717.67	-1127.08	-2263.67	3.44125	0.753971	0.604092	1.001	0.0508	0.0894454
R75 Sinusitis acute/chronic	Female	20-29 years old	11148	6334.15	4754.87	7900.53	4813.85	3247.47	6393.13	1.75998	1.41104	2.34455	0	0
R75 Sinusitis acute/chronic	Female	30-64 years old	45883	26436.6	18678.6	34167.3	19446.4	11715.7	27204.4	1.73559	1.34289	2.45645	0	0
R75 Sinusitis acute/chronic	Female	65+ years old	8456	6161.51	4702.68	7634.55	2294.49	821.454	3753.32	1.37239	1.1076	1.79812	0.0044	0.0113087
R75 Sinusitis acute/chronic	Male	All ages	30901	24005	15638.7	32268.1	6895.96	-1367.09	15262.3	1.28727	0.957633	1.97593	0.09915	0.157506
R75 Sinusitis acute/chronic	Male	5-14 years old	716	347.053	110.528	585.201	368.947	130.799	605.472	2.06308	1.22351	6.47799	0.0053	0.0133041
R75 Sinusitis acute/chronic	Male	15-19 years old	2012	2971.94	1760.61	4176.91	-959.938	-2164.91	251.387	0.676999	0.481696	1.14278	0.10945	0.170564
R75 Sinusitis acute/chronic	Male	20-29 years old	4621	4001.98	2340.45	5692.89	619.022	-1071.89	2280.55	1.15468	0.811715	1.97441	0.4446	0.539916
R75 Sinusitis acute/chronic	Male	30-64 years old	19220	13063.9	5045.84	21113.4	6156.1	-1893.45	14174.2	1.47123	0.91032	3.80907	0.122	0.18641
R75 Sinusitis acute/chronic	Male	65+ years old	4332	3603.43	2309.29	4894.67	728.568	-562.666	2022.71	1.20219	0.885045	1.8759	0.25095	0.33787
R76 Tonsillitis acute	All sexes	All ages	22824	25913.4	22983.5	28893	-3089.44	-6068.98	-159.459	0.880778	0.78995	0.993062	0.0387	0.0704455
R76 Tonsillitis acute	All sexes	5-14 years old	4091	1654.62	790.506	2531.19	2436.38	1559.81	3300.49	2.47248	1.61624	5.17517	5e-05	0.0002296
R76 Tonsillitis acute	All sexes	15-19 years old	4709	10769.7	9518.04	12005.9	-6060.73	-7296.88	-4809.04	0.437244	0.392225	0.494745	0	0
R76 Tonsillitis acute	All sexes	20-29 years old	5594	7197.81	5863.24	8539.6	-1603.81	-2945.6	-269.236	0.777181	0.655066	0.954081	0.0219	0.0438509
R76 Tonsillitis acute	All sexes	30-64 years old	7722	5962.34	3814.4	8152.42	1759.66	-430.424	3907.6	1.29513	0.947203	2.02443	0.1009	0.159629
R76 Tonsillitis acute	All sexes	65+ years old	708	331.204	101.33	578.232	376.796	129.768	606.67	2.13765	1.22442	6.98709	0.0057	0.0141432
R76 Tonsillitis acute	Female	All ages	13194	14563	12510.3	16622.6	-1368.95	-3428.58	683.664	0.905998	0.79374	1.05465	0.1857	0.265815
R76 Tonsillitis acute	Female	5-14 years old	2161	730.964	128.504	1334.41	1430.04	826.588	2032.5	2.95637	1.61944	16.8166	0.00025	0.000960938
R76 Tonsillitis acute	Female	15-19 years old	2814	6180.31	5333.37	7028.77	-3366.31	-4214.77	-2519.37	0.455317	0.400355	0.527622	0	0
R76 Tonsillitis acute	Female	20-29 years old	3322	4031.93	3116.26	4977.2	-709.933	-1655.2	205.743	0.823922	0.667444	1.06602	0.12185	0.186346
R76 Tonsillitis acute	Female	30-64 years old	4511	3442.12	1928.09	4955.06	1068.88	-444.056	2582.91	1.31053	0.910383	2.33962	0.1515	0.22389
R76 Tonsillitis acute	Female	65+ years old	386	170.893	1	357.234	215.107	28.7664	385	2.25872	1.08053	386	0.0264	0.0514845
R76 Tonsillitis acute	Male	All ages	9630	11355	9200.57	13511.5	-1725.01	-3881.48	429.432	0.848084	0.712727	1.04667	0.1135	0.175604
R76 Tonsillitis acute	Male	5-14 years old	1930	926.824	292.873	1562.83	1003.18	367.165	1637.13	2.08238	1.23494	6.58988	0.00485	0.0123729
R76 Tonsillitis acute	Male	15-19 years old	1895	4587.59	3672.47	5488.4	-2692.59	-3593.4	-1777.47	0.413071	0.345274	0.516002	0	0
R76 Tonsillitis acute	Male	20-29 years old	2272	3158.45	2186.69	4142.58	-886.449	-1870.58	85.3062	0.719341	0.548451	1.03901	0.07165	0.11944
R76 Tonsillitis acute	Male	30-64 years old	3211	2516.35	942.335	4085.71	694.653	-874.715	2268.67	1.27606	0.785909	3.40749	0.35945	0.455797
R76 Tonsillitis acute	Male	65+ years old	322	158.739	1	323.766	163.261	-1.76559	321	2.02849	0.994547	322	0.0527	0.0920319
R77 Laryngitis/tracheitis acute	All sexes	All ages	3876	3663.52	3000.36	4336.13	212.481	-460.135	875.636	1.058	0.893884	1.29184	0.52615	0.61551
R77 Laryngitis/tracheitis acute	All sexes	5-14 years old	2249	2295.42	1733.65	2847.6	-46.4201	-598.596	515.348	0.979777	0.789789	1.29726	0.8621	0.897001
R77 Laryngitis/tracheitis acute	All sexes	15-19 years old	102	203.834	112.651	301.532	-101.834	-199.532	-10.6511	0.500408	0.338272	0.905451	0.02905	0.0557682
R77 Laryngitis/tracheitis acute	All sexes	20-29 years old	231	222.164	149.672	306.708	8.83615	-75.7076	81.3276	1.03977	0.75316	1.54337	0.82465	0.869325
R77 Laryngitis/tracheitis acute	All sexes	30-64 years old	1072	834.003	516.468	1200.27	237.997	-128.274	555.532	1.28537	0.89313	2.07564	0.18425	0.264399
R77 Laryngitis/tracheitis acute	All sexes	65+ years old	222	96.312	2	223.832	125.688	-1.83151	220	2.30501	0.991817	111	0.05265	0.0920319
R77 Laryngitis/tracheitis acute	Female	All ages	1881	1806.34	1331.39	2289.03	74.6623	-408.031	549.614	1.04133	0.821745	1.41281	0.75235	0.812255
R77 Laryngitis/tracheitis acute	Female	5-14 years old	691	704.792	319.066	1093.64	-13.7915	-402.642	371.934	0.980432	0.631834	2.16569	0.94075	0.954609
R77 Laryngitis/tracheitis acute	Female	15-19 years old	61	143.076	76.9532	210.234	-82.0761	-149.234	-15.9532	0.426347	0.290153	0.79269	0.01895	0.0390801
R77 Laryngitis/tracheitis acute	Female	20-29 years old	179	189.619	131.382	248.164	-10.6191	-69.1643	47.6177	0.943998	0.721296	1.36244	0.7081	0.776928
R77 Laryngitis/tracheitis acute	Female	30-64 years old	806	693.722	437.823	953.5	112.278	-147.5	368.177	1.16185	0.845307	1.84093	0.37505	0.470041
R77 Laryngitis/tracheitis acute	Female	65+ years old	144	73.0332	1	174.817	70.9668	-30.8168	143	1.97171	0.82372	144	0.16205	0.237489
R77 Laryngitis/tracheitis acute	Male	All ages	1995	1853.45	1392.96	2347.28	141.55	-352.285	602.044	1.07637	0.849918	1.43221	0.55205	0.641018
R77 Laryngitis/tracheitis acute	Male	5-14 years old	1558	1589.22	1185.98	1998.42	-31.218	-440.42	372.017	0.980356	0.779616	1.31368	0.8738	0.905345
R77 Laryngitis/tracheitis acute	Male	15-19 years old	41	61.0065	1	131.572	-20.0065	-90.5716	40	0.672059	0.311617	41	0.5538	0.642184
R77 Laryngitis/tracheitis acute	Male	20-29 years old	52	31.4221	1	94.5102	20.5779	-42.5102	51	1.65489	0.550205	52	0.48955	0.580582
R77 Laryngitis/tracheitis acute	Male	30-64 years old	266	135.227	1	403.205	130.773	-137.205	265	1.96706	0.659715	266	0.31455	0.409105
R77 Laryngitis/tracheitis acute	Male	65+ years old	78	12.8378	1	103.358	65.1622	-25.3582	77	6.07582	0.754657	78	0.1449	0.215287
R78 Acute bronchitis/bronchiolitis	All sexes	All ages	111716	136043	113860	158038	-24327	-46322.2	-2144.3	0.821181	0.706892	0.981167	0.0318	0.0598466
R78 Acute bronchitis/bronchiolitis	All sexes	5-14 years old	9008	7411.93	3317.4	11643.1	1596.07	-2635.08	5690.6	1.21534	0.773678	2.71538	0.4418	0.537653
R78 Acute bronchitis/bronchiolitis	All sexes	15-19 years old	7039	11668.9	7741.3	15539	-4629.88	-8500.01	-702.297	0.603228	0.452989	0.909279	0.0235	0.0464071
R78 Acute bronchitis/bronchiolitis	All sexes	20-29 years old	10411	10694.2	6498.44	14832.5	-283.236	-4421.51	3912.56	0.973515	0.701904	1.60208	0.88475	0.914489
R78 Acute bronchitis/bronchiolitis	All sexes	30-64 years old	58455	65944.2	46927.6	84706.9	-7489.17	-26251.9	11527.4	0.886432	0.690086	1.24564	0.42165	0.520116
R78 Acute bronchitis/bronchiolitis	All sexes	65+ years old	26803	40279.9	31077.9	49504.3	-13476.9	-22701.3	-4274.93	0.665419	0.541428	0.862445	0.00715	0.0171959
R78 Acute bronchitis/bronchiolitis	Female	All ages	65125	80192.9	64715.1	95666.2	-15067.9	-30541.2	409.874	0.812104	0.680753	1.00633	0.0562	0.0969703
R78 Acute bronchitis/bronchiolitis	Female	5-14 years old	4041	3588.22	700.329	6479.05	452.776	-2438.05	3340.67	1.12618	0.623702	5.77015	0.74585	0.806248
R78 Acute bronchitis/bronchiolitis	Female	15-19 years old	3757	6268.89	3591.08	8932.46	-2511.89	-5175.46	165.919	0.599309	0.420601	1.0462	0.0648	0.110457
R78 Acute bronchitis/bronchiolitis	Female	20-29 years old	5915	6193.54	3295.06	9047.1	-278.542	-3132.1	2619.94	0.955027	0.653801	1.79511	0.83765	0.880606
R78 Acute bronchitis/bronchiolitis	Female	30-64 years old	35581	40272.8	27154.5	53313.1	-4691.81	-17732.1	8426.53	0.883499	0.667397	1.31032	0.4668	0.55938
R78 Acute bronchitis/bronchiolitis	Female	65+ years old	15831	23810.7	16886.7	30696.7	-7979.73	-14865.7	-1055.66	0.664868	0.515724	0.937485	0.0271	0.0526113
R78 Acute bronchitis/bronchiolitis	Male	All ages	46591	55813.2	39995.9	71647.3	-9222.15	-25056.3	6595.09	0.834767	0.650283	1.16489	0.2414	0.327058
R78 Acute bronchitis/bronchiolitis	Male	5-14 years old	4967	3842.89	763.912	6922.68	1124.11	-1955.68	4203.09	1.29252	0.717496	6.50206	0.45235	0.544337
R78 Acute bronchitis/bronchiolitis	Male	15-19 years old	3282	5385.52	2541.08	8208.59	-2103.52	-4926.59	740.924	0.609412	0.399825	1.29158	0.13535	0.204036
R78 Acute bronchitis/bronchiolitis	Male	20-29 years old	4496	4492.99	1459.36	7523.21	3.01148	-3027.21	3036.64	1.00067	0.597617	3.0808	0.99845	1
R78 Acute bronchitis/bronchiolitis	Male	30-64 years old	22874	25602.3	11960.1	39250.7	-2728.27	-16376.7	10913.9	0.893436	0.582767	1.91252	0.68135	0.754745
R78 Acute bronchitis/bronchiolitis	Male	65+ years old	10972	16439.8	10392.3	22576.1	-5467.79	-11604.1	579.696	0.667405	0.486	1.05578	0.07465	0.123722
R79 Chronic bronchitis	All sexes	All ages	1071	569.746	290.417	901.388	501.254	169.612	780.583	1.87978	1.18817	3.68781	0.0056	0.0139554
R79 Chronic bronchitis	All sexes	5-14 years old	23	2.44292	2	18.1695	20.5571	4.83054	21	9.41496	1.26586	11.5	0.0136	0.0294952
R79 Chronic bronchitis	All sexes	15-19 years old	13	6.10446	2	30.1571	6.89554	-17.1571	11	2.12959	0.431076	6.5	0.50125	0.590392
R79 Chronic bronchitis	All sexes	20-29 years old	28	8.10762	2	36.5771	19.8924	-8.57713	26	3.45354	0.765506	14	0.1457	0.216103
R79 Chronic bronchitis	All sexes	30-64 years old	478	327.379	144.861	535.193	150.621	-57.1931	333.139	1.46008	0.893136	3.29972	0.1398	0.209335
R79 Chronic bronchitis	All sexes	65+ years old	529	210.835	6.95197	482.277	318.165	46.7231	522.048	2.50907	1.09688	76.094	0.02445	0.0481176
R79 Chronic bronchitis	Female	All ages	606	347.028	151.786	595.066	258.972	10.934	454.214	1.74626	1.01837	3.99247	0.04075	0.0738647
R79 Chronic bronchitis	Female	5-14 years old	11	1.37731	1	17.037	9.62269	-6.03703	10	7.98659	0.645652	11	0.21485	0.298193
R79 Chronic bronchitis	Female	15-19 years old	6	1	1	16.8204	5	-10.8204	5	6	0.356709	6	0.3243	0.419568
R79 Chronic bronchitis	Female	20-29 years old	14	1	1	19.1159	13	-5.11594	13	14	0.732373	14	0.1145	0.176992
R79 Chronic bronchitis	Female	30-64 years old	274	242.902	94.8576	391.155	31.0978	-117.155	179.142	1.12803	0.70049	2.88854	0.6551	0.731571
R79 Chronic bronchitis	Female	65+ years old	301	88.2742	1	297.216	212.726	3.78363	300	3.40983	1.01273	301	0.04625	0.0827885
R79 Chronic bronchitis	Male	All ages	465	215.215	32.4177	452.8	249.785	12.1998	432.582	2.16063	1.02694	14.344	0.04005	0.0726724
R79 Chronic bronchitis	Male	5-14 years old	12	1	1	1	11	11	11	12	12	12	0.00155	0.00465812
R79 Chronic bronchitis	Male	15-19 years old	7	1.69978	1	24.1156	5.30022	-17.1156	6	4.11818	0.290269	7	0.6197	0.700672
R79 Chronic bronchitis	Male	20-29 years old	14	3.99862	1	29.9831	10.0014	-15.9831	13	3.50121	0.46693	14	0.42305	0.521469
R79 Chronic bronchitis	Male	30-64 years old	204	82.1137	1	232.878	121.886	-28.878	203	2.48436	0.875995	204	0.10275	0.161881
R79 Chronic bronchitis	Male	65+ years old	228	113.972	1	300.21	114.028	-72.2098	227	2.0005	0.759469	228	0.20915	0.291861
R80 Influenza	All sexes	All ages	79044	146368	110454	182245	-67323.8	-103201	-31409.9	0.540037	0.433724	0.715629	0.00095	0.00305205
R80 Influenza	All sexes	5-14 years old	3887	6876.92	2286.26	11702.1	-2989.92	-7815.07	1600.74	0.565224	0.332163	1.70016	0.2002	0.282346
R80 Influenza	All sexes	15-19 years old	6912	17492.5	11483.7	23425.5	-10580.5	-16513.5	-4571.65	0.395141	0.295063	0.601899	0.00155	0.00465812
R80 Influenza	All sexes	20-29 years old	15113	17670.9	10075.3	25169.6	-2557.93	-10056.6	5037.71	0.855247	0.600448	1.50001	0.48745	0.578889
R80 Influenza	All sexes	30-64 years old	48551	89808.7	55872.3	123565	-41257.7	-75013.7	-7321.29	0.540605	0.39292	0.868964	0.0208	0.0420888
R80 Influenza	All sexes	65+ years old	4581	14563.3	9175.83	20021.1	-9982.27	-15440.1	-4594.83	0.314559	0.228808	0.499247	0.0013	0.00402626
R80 Influenza	Female	All ages	43736	81659.1	56295.6	106505	-37923.1	-62768.9	-12559.6	0.535593	0.410648	0.776899	0.00505	0.0128072
R80 Influenza	Female	5-14 years old	1921	3344.23	60.9834	6653.21	-1423.23	-4732.21	1860.02	0.574423	0.288733	31.5008	0.36985	0.465557
R80 Influenza	Female	15-19 years old	3560	8891.02	4748.39	12978.1	-5331.02	-9418.08	-1188.39	0.400404	0.274309	0.749728	0.01585	0.0336959
R80 Influenza	Female	20-29 years old	8016	9725.53	4480.45	14998.1	-1709.53	-6982.08	3535.55	0.824223	0.534468	1.7891	0.49215	0.582863
R80 Influenza	Female	30-64 years old	27553	51044.6	27368.7	74412.2	-23491.6	-46859.2	184.325	0.539783	0.370275	1.00673	0.05165	0.0906639
R80 Influenza	Female	65+ years old	2686	8607.9	4540.55	12633.3	-5921.9	-9947.3	-1854.55	0.312039	0.212613	0.591558	0.0082	0.0192376
R80 Influenza	Male	All ages	35308	64734.4	38774.7	90870.9	-29426.4	-55562.9	-3466.72	0.545429	0.388551	0.910593	0.02745	0.0530515
R80 Influenza	Male	5-14 years old	1966	3529.01	1	7045.69	-1563.01	-5079.69	1965	0.557097	0.279036	1966	0.3677	0.463868
R80 Influenza	Male	15-19 years old	3352	8575.07	4314.55	12946.1	-5223.07	-9594.15	-962.555	0.390901	0.258919	0.776905	0.01905	0.0391457
R80 Influenza	Male	20-29 years old	7097	7929.89	2541.64	13382.2	-832.89	-6285.21	4555.36	0.894968	0.530331	2.79229	0.7548	0.813513
R80 Influenza	Male	30-64 years old	20998	38728.7	13965.6	63308.4	-17730.7	-42310.4	7032.41	0.542182	0.331678	1.50355	0.1505	0.222647
R80 Influenza	Male	65+ years old	1895	5960.23	2376.51	9612.43	-4065.23	-7717.43	-481.515	0.317941	0.197141	0.797386	0.02935	0.056094
R81 Pneumonia	All sexes	All ages	131068	92697.7	74305.3	111275	38370.3	19793.4	56762.7	1.41393	1.17788	1.76391	0.00025	0.000960938
R81 Pneumonia	All sexes	5-14 years old	10698	917.166	2	4560.86	9780.83	6137.14	10696	11.6642	2.34561	5349	5e-05	0.0002296
R81 Pneumonia	All sexes	15-19 years old	6120	1860.64	231.736	3878.01	4259.36	2241.99	5888.26	3.2892	1.57813	26.4094	0.0002	0.000797222
R81 Pneumonia	All sexes	20-29 years old	9121	2254.83	2	5244.36	6866.17	3876.64	9119	4.04509	1.7392	4560.5	0.00015	0.000619424
R81 Pneumonia	All sexes	30-64 years old	55110	31416.6	16743.2	46294	23693.4	8816	38366.8	1.75417	1.19044	3.29149	0.0041	0.0106489
R81 Pneumonia	All sexes	65+ years old	50019	55739.3	45266	66305.7	-5720.3	-16286.7	4752.97	0.897374	0.754369	1.105	0.26365	0.351942
R81 Pneumonia	Female	All ages	69790	48613.3	35411.2	61786	21176.7	8003.98	34378.8	1.43562	1.12954	1.97085	0.0024	0.00680857
R81 Pneumonia	Female	5-14 years old	4988	1	1	2949.36	4987	2038.64	4987	4988	1.69121	4988	0.0025	0.00702284
R81 Pneumonia	Female	15-19 years old	2966	788.032	1	2186.84	2177.97	779.165	2965	3.76381	1.3563	2966	0.0039	0.0102531
R81 Pneumonia	Female	20-29 years old	4923	1152.35	1	3248.56	3770.65	1674.44	4922	4.27213	1.51544	4923	0.0013	0.00402626
R81 Pneumonia	Female	30-64 years old	31212	16830.2	6615.28	27075.2	14381.8	4136.78	24596.7	1.85452	1.15279	4.71816	0.0098	0.0224112
R81 Pneumonia	Female	65+ years old	25701	29165.4	21334.2	36946.8	-3464.37	-11245.8	4366.82	0.881216	0.695622	1.20469	0.364	0.46055
R81 Pneumonia	Male	All ages	61278	44103.2	31141	57227.8	17174.8	4050.16	30137	1.38942	1.07077	1.96776	0.01175	0.0260741
R81 Pneumonia	Male	5-14 years old	5710	77.7266	1	3255.45	5632.27	2454.55	5709	73.4626	1.75398	5710	0.0018	0.00525356
R81 Pneumonia	Male	15-19 years old	3154	1047.58	1	2543.22	2106.42	610.776	3153	3.01075	1.24016	3154	0.00875	0.020252
R81 Pneumonia	Male	20-29 years old	4198	1017.33	1	3252.96	3180.67	945.036	4197	4.12651	1.29052	4198	0.00805	0.0189892
R81 Pneumonia	Male	30-64 years old	23898	14569.3	4009.85	25471.1	9328.73	-1573.08	19888.1	1.6403	0.938241	5.95982	0.08665	0.139842
R81 Pneumonia	Male	65+ years old	24318	26639.1	19639.3	33478.9	-2321.1	-9160.95	4678.72	0.912869	0.726367	1.23823	0.4948	0.584795
R82 Pleurisy/pleural effusion	All sexes	All ages	2743	2056.65	1536.98	2633.93	686.353	109.068	1206.02	1.33372	1.04141	1.78467	0.0232	0.04592
R82 Pleurisy/pleural effusion	All sexes	5-14 years old	28	20.3305	3.31055	41.94	7.66951	-13.94	24.6895	1.37724	0.667621	8.45781	0.4483	0.541597
R82 Pleurisy/pleural effusion	All sexes	15-19 years old	64	89.0879	48.9039	130.121	-25.0879	-66.1206	15.0961	0.718392	0.491851	1.30869	0.2135	0.296729
R82 Pleurisy/pleural effusion	All sexes	20-29 years old	169	265.375	158.421	374.825	-96.375	-205.825	10.5791	0.636835	0.450877	1.06678	0.07575	0.125064
R82 Pleurisy/pleural effusion	All sexes	30-64 years old	1201	943.728	750.054	1137.8	257.272	63.1992	450.946	1.27261	1.05555	1.60122	0.01295	0.0282994
R82 Pleurisy/pleural effusion	All sexes	65+ years old	1281	736.188	264.639	1271.8	544.812	9.19773	1016.36	1.74005	1.00723	4.84056	0.0465	0.0831495
R82 Pleurisy/pleural effusion	Female	All ages	1262	1011.66	694.745	1440.49	250.345	-178.489	567.255	1.24746	0.876091	1.81649	0.2366	0.323097
R82 Pleurisy/pleural effusion	Female	5-14 years old	12	10.8951	1	26.1156	1.10486	-14.1156	11	1.10141	0.459495	12	0.88025	0.910932
R82 Pleurisy/pleural effusion	Female	15-19 years old	31	52.0192	23.6953	80.4062	-21.0192	-49.4062	7.30472	0.595933	0.385542	1.30828	0.1335	0.201479
R82 Pleurisy/pleural effusion	Female	20-29 years old	102	150.335	75.4686	224.346	-48.3352	-122.346	26.5314	0.678484	0.454655	1.35156	0.18345	0.26369
R82 Pleurisy/pleural effusion	Female	30-64 years old	625	557.157	424.053	691.745	67.8433	-66.7446	200.947	1.12177	0.903513	1.47387	0.2987	0.390259
R82 Pleurisy/pleural effusion	Female	65+ years old	492	240.29	1	642.878	251.71	-150.878	491	2.04753	0.765309	492	0.1978	0.279719
R82 Pleurisy/pleural effusion	Male	All ages	1481	1040.49	646.862	1428.51	440.509	52.4949	834.138	1.42337	1.03675	2.28951	0.0285	0.054896
R82 Pleurisy/pleural effusion	Male	5-14 years old	16	8.94645	1	24.8607	7.05355	-8.86072	15	1.78842	0.643586	16	0.36215	0.458883
R82 Pleurisy/pleural effusion	Male	15-19 years old	33	37.1042	7.45084	67.2439	-4.10418	-34.2439	25.5492	0.889388	0.490751	4.42903	0.77065	0.825799
R82 Pleurisy/pleural effusion	Male	20-29 years old	67	114.962	36.6134	193.742	-47.9616	-126.742	30.3866	0.582803	0.34582	1.82993	0.2059	0.288729
R82 Pleurisy/pleural effusion	Male	30-64 years old	576	386.173	247.853	524.863	189.827	51.137	328.147	1.49156	1.09743	2.32396	0.01125	0.0251918
R82 Pleurisy/pleural effusion	Male	65+ years old	789	491.728	134.042	845.823	297.272	-56.8233	654.958	1.60454	0.932819	5.88621	0.0943	0.150775
R83 Respiratory infection other	All sexes	All ages	186075	107693	73340.6	144757	78381.6	41318.2	112734	1.72782	1.28543	2.53714	0.0003	0.00112304
R83 Respiratory infection other	All sexes	5-14 years old	20183	6182.72	612.31	13279.8	14000.3	6903.23	19570.7	3.26442	1.51983	32.9621	0.00065	0.00222968
R83 Respiratory infection other	All sexes	15-19 years old	19936	19311.9	15226	23337.2	624.08	-3401.18	4710.03	1.03232	0.854259	1.30934	0.74145	0.802104
R83 Respiratory infection other	All sexes	20-29 years old	25576	14244.3	7128.18	21404.7	11331.7	4171.26	18447.8	1.79552	1.19488	3.58801	0.00415	0.0107463
R83 Respiratory infection other	All sexes	30-64 years old	90496	45069.3	14956.2	78580.6	45426.7	11915.4	75539.8	2.00793	1.15163	6.05075	0.01095	0.0246805
R83 Respiratory infection other	All sexes	65+ years old	29884	22572.3	10179.4	35134.8	7311.65	-5250.81	19704.6	1.32392	0.850553	2.93575	0.23195	0.318515
R83 Respiratory infection other	Female	All ages	108193	61638.7	36345.5	87952.1	46554.3	20240.9	71847.5	1.75528	1.23014	2.97679	0.0017	0.0050299
R83 Respiratory infection other	Female	5-14 years old	9556	2807.74	1	7677.75	6748.26	1878.25	9555	3.40345	1.24464	9556	0.00995	0.0226939
R83 Respiratory infection other	Female	15-19 years old	10622	10291.2	7472.8	13087.1	330.826	-2465.05	3149.2	1.03215	0.811642	1.42142	0.80265	0.853666
R83 Respiratory infection other	Female	20-29 years old	14777	8065.32	3103.53	12954.7	6711.68	1822.32	11673.5	1.83217	1.14067	4.76135	0.0111	0.0249207
R83 Respiratory infection other	Female	30-64 years old	56077	27250.1	3977.06	50581.8	28826.9	5495.16	52099.9	2.05787	1.10864	14.1001	0.01905	0.0391457
R83 Respiratory infection other	Female	65+ years old	17161	13081.7	3587.08	22697.1	4079.33	-5536.13	13573.9	1.31184	0.756087	4.78411	0.36825	0.464221
R83 Respiratory infection other	Male	All ages	77882	45819.8	23701	72005.8	32062.2	5876.22	54181	1.69974	1.08161	3.28602	0.0192	0.03936
R83 Respiratory infection other	Male	5-14 years old	10627	3252.57	1	8428.25	7374.43	2198.75	10626	3.26726	1.26088	10627	0.00925	0.0213233
R83 Respiratory infection other	Male	15-19 years old	9314	9019.15	6042.42	11971.7	294.852	-2657.72	3271.58	1.03269	0.778	1.54144	0.82935	0.872947
R83 Respiratory infection other	Male	20-29 years old	10799	6206.49	1004.51	11410.4	4592.51	-611.392	9794.49	1.73995	0.946418	10.7505	0.0791	0.129724
R83 Respiratory infection other	Male	30-64 years old	34419	17743.2	1	41560.6	16675.8	-7141.64	34418	1.93984	0.828163	34419	0.15835	0.232661
R83 Respiratory infection other	Male	65+ years old	12723	9490.44	1085.08	17855.7	3232.56	-5132.65	11637.9	1.34061	0.712548	11.7254	0.4189	0.518208
R95 Chronic obstructive pulmonary disorder	All sexes	All ages	148260	142369	127126	157767	5891.05	-9507.26	21134.3	1.04138	0.939739	1.16625	0.43585	0.531916
R95 Chronic obstructive pulmonary disorder	All sexes	5-14 years old	178	41.9097	2	135.063	136.09	42.9366	176	4.24722	1.3179	89	0.0082	0.0192376
R95 Chronic obstructive pulmonary disorder	All sexes	15-19 years old	82	36.0973	2	87.1143	45.9027	-5.11425	80	2.27164	0.941293	41	0.07205	0.11999
R95 Chronic obstructive pulmonary disorder	All sexes	20-29 years old	186	143.931	48.5059	257.188	42.0692	-71.1881	137.494	1.29229	0.723206	3.83459	0.4344	0.530899
R95 Chronic obstructive pulmonary disorder	All sexes	30-64 years old	31053	29572.9	23276.1	35850.1	1480.09	-4797.06	7776.89	1.05005	0.866191	1.33411	0.6259	0.705366
R95 Chronic obstructive pulmonary disorder	All sexes	65+ years old	116761	112607	98502.5	126730	4154.29	-9969.28	18258.5	1.03689	0.921335	1.18536	0.5335	0.622708
R95 Chronic obstructive pulmonary disorder	Female	All ages	77038	77018.5	65642.8	88441.1	19.5419	-11403.1	11395.2	1.00025	0.871065	1.17359	0.99705	1
R95 Chronic obstructive pulmonary disorder	Female	5-14 years old	74	21.6307	1	93.191	52.3693	-19.191	73	3.42107	0.794068	74	0.1389	0.208425
R95 Chronic obstructive pulmonary disorder	Female	15-19 years old	46	15.2856	1	51.9971	30.7144	-5.99708	45	3.00938	0.884665	46	0.09455	0.151034
R95 Chronic obstructive pulmonary disorder	Female	20-29 years old	94	107.5	26.8109	188.07	-13.4996	-94.0697	67.1891	0.874422	0.499815	3.50604	0.7273	0.792665
R95 Chronic obstructive pulmonary disorder	Female	30-64 years old	15441	15460.7	11062.6	19812.3	-19.689	-4371.25	4378.41	0.998727	0.779366	1.39579	0.9929	0.998117
R95 Chronic obstructive pulmonary disorder	Female	65+ years old	61383	61404.6	50805.8	71927.4	-21.6043	-10544.4	10577.2	0.999648	0.853402	1.20819	0.9961	1
R95 Chronic obstructive pulmonary disorder	Male	All ages	71222	65421.2	54963.3	75573.6	5800.8	-4351.64	16258.7	1.08867	0.942419	1.29581	0.25255	0.339229
R95 Chronic obstructive pulmonary disorder	Male	5-14 years old	104	8.52126	1	83.4685	95.4787	20.5315	103	12.2048	1.24598	104	0.0154	0.0328203
R95 Chronic obstructive pulmonary disorder	Male	15-19 years old	36	18.5918	1	56.7836	17.4082	-20.7836	35	1.93634	0.633986	36	0.3454	0.442544
R95 Chronic obstructive pulmonary disorder	Male	20-29 years old	92	34.0044	1	118.119	57.9956	-26.1187	91	2.70553	0.778877	92	0.1589	0.23327
R95 Chronic obstructive pulmonary disorder	Male	30-64 years old	15612	14112.9	9524.33	18662.9	1499.07	-3050.93	6087.67	1.10622	0.836525	1.63917	0.49525	0.584878
R95 Chronic obstructive pulmonary disorder	Male	65+ years old	55378	51200.3	41770.6	60463.3	4177.74	-5085.28	13607.4	1.0816	0.915895	1.32577	0.3539	0.450418
R96 Asthma	All sexes	All ages	150209	123578	116715	130471	26630.8	19737.6	33493.5	1.2155	1.15128	1.28697	0	0
R96 Asthma	All sexes	5-14 years old	21808	14992.5	13338.7	16658.8	6815.47	5149.23	8469.3	1.45459	1.3091	1.63494	0	0
R96 Asthma	All sexes	15-19 years old	8066	7363.83	6401.53	8317.73	702.175	-251.729	1664.47	1.09535	0.969736	1.26001	0.13785	0.207317
R96 Asthma	All sexes	20-29 years old	12938	10439.9	9177.4	11708.4	2498.11	1229.57	3760.6	1.23929	1.10502	1.40977	0.0006	0.00208306
R96 Asthma	All sexes	30-64 years old	69684	57578.5	52237.7	63002.3	12105.5	6681.69	17446.3	1.21024	1.10605	1.33398	0.00025	0.000960938
R96 Asthma	All sexes	65+ years old	37713	33198	29477.8	36908.5	4514.95	804.534	8235.16	1.136	1.0218	1.27937	0.02115	0.0427468
R96 Asthma	Female	All ages	88017	74543.4	69577.2	79468	13473.6	8548.98	18439.8	1.18075	1.10758	1.26503	0	0
R96 Asthma	Female	5-14 years old	8986	6738.98	5607.54	7858.17	2247.02	1127.83	3378.46	1.33344	1.14352	1.60249	0.0006	0.00208306
R96 Asthma	Female	15-19 years old	4298	4336.45	3681.31	4983.98	-38.4488	-685.977	616.688	0.991134	0.862364	1.16752	0.89725	0.922978
R96 Asthma	Female	20-29 years old	7299	6008.47	5130.68	6874.52	1290.53	424.484	2168.32	1.21479	1.06175	1.42262	0.0063	0.0154319
R96 Asthma	Female	30-64 years old	42737	34992.4	31229.3	38748.7	7744.59	3988.26	11507.7	1.22132	1.10293	1.36849	0.0008	0.00265946
R96 Asthma	Female	65+ years old	24697	22470.7	19709.6	25252	2226.32	-555.011	4987.4	1.09908	0.978021	1.25304	0.1121	0.17406
R96 Asthma	Male	All ages	62192	49023.3	44166.2	53940.7	13168.7	8251.3	18025.8	1.26862	1.15297	1.40813	0	0
R96 Asthma	Male	5-14 years old	12822	8251.76	7050.31	9463.52	4570.24	3358.48	5771.69	1.55385	1.35489	1.81864	0	0
R96 Asthma	Male	15-19 years old	3768	3026.19	2327.06	3713.36	741.809	54.6412	1440.94	1.24513	1.01471	1.61921	0.0365	0.0667938
R96 Asthma	Male	20-29 years old	5639	4431.58	3519.45	5347.4	1207.42	291.597	2119.55	1.27246	1.05453	1.60224	0.01435	0.030927
R96 Asthma	Male	30-64 years old	26947	22597.7	18718.7	26518	4349.34	428.953	8228.32	1.19247	1.01618	1.43958	0.0318	0.0598466
R96 Asthma	Male	65+ years old	13016	10724.8	8268.35	13228.2	2291.21	-212.162	4747.65	1.21364	0.983961	1.57419	0.06955	0.116844
R99 Respiratory disease other	All sexes	All ages	31094	27551.9	25965.1	29133.9	3542.05	1960.09	5128.89	1.12856	1.06728	1.19753	0.00015	0.000619424
R99 Respiratory disease other	All sexes	5-14 years old	1561	817.229	532.07	1103.53	743.771	457.47	1028.93	1.91011	1.41455	2.93382	0	0
R99 Respiratory disease other	All sexes	15-19 years old	1698	1803.7	1571.12	2036.7	-105.698	-338.704	126.884	0.941399	0.8337	1.08076	0.3477	0.444829
R99 Respiratory disease other	All sexes	20-29 years old	3231	2779.36	2412.09	3147.34	451.643	83.6617	818.906	1.1625	1.02658	1.3395	0.01895	0.0390801
R99 Respiratory disease other	All sexes	30-64 years old	13583	12278	11026.7	13507	1305.04	75.9696	2556.32	1.10629	1.00562	1.23183	0.0397	0.0721133
R99 Respiratory disease other	All sexes	65+ years old	11021	9873.98	9005.07	10743.2	1147.02	277.777	2015.93	1.11617	1.02586	1.22387	0.01345	0.0292805
R99 Respiratory disease other	Female	All ages	15286	13720.9	12585.8	14850	1565.09	435.987	2700.17	1.11407	1.02936	1.21454	0.0084	0.0196533
R99 Respiratory disease other	Female	5-14 years old	711	384.148	191.094	580.79	326.852	130.21	519.906	1.85085	1.22419	3.72068	0.00315	0.00856919
R99 Respiratory disease other	Female	15-19 years old	790	909.674	752.652	1069.69	-119.674	-279.689	37.3475	0.868443	0.738533	1.04962	0.1289	0.19591
R99 Respiratory disease other	Female	20-29 years old	1559	1206.95	956.381	1460.04	352.052	98.9637	602.619	1.29169	1.06778	1.6301	0.00945	0.0216972
R99 Respiratory disease other	Female	30-64 years old	6807	6321.05	5448.3	7173.41	485.953	-366.41	1358.7	1.07688	0.948921	1.24938	0.2441	0.330456
R99 Respiratory disease other	Female	65+ years old	5419	4899.27	4260.69	5540.24	519.732	-121.242	1158.31	1.10608	0.978116	1.27186	0.10475	0.164881
R99 Respiratory disease other	Male	All ages	15808	13829.7	12712.7	14954.8	1978.33	853.223	3095.34	1.14305	1.05705	1.24348	0.0013	0.00402626
R99 Respiratory disease other	Male	5-14 years old	850	432.394	225.172	642.906	417.606	207.094	624.828	1.9658	1.32212	3.7749	0.001	0.00318889
R99 Respiratory disease other	Male	15-19 years old	908	893.843	725.285	1063.02	14.1572	-155.022	182.715	1.01584	0.854169	1.25192	0.8653	0.899787
R99 Respiratory disease other	Male	20-29 years old	1672	1571.33	1305.09	1835.12	100.669	-163.121	366.911	1.06407	0.911112	1.28114	0.4252	0.522991
R99 Respiratory disease other	Male	30-64 years old	6776	5961.94	5062.21	6855.11	814.064	-79.1133	1713.79	1.13654	0.988459	1.33855	0.0699	0.117173
R99 Respiratory disease other	Male	65+ years old	5602	4972.73	4398.71	5546.34	629.269	55.6553	1203.29	1.12654	1.01003	1.27356	0.03385	0.0628372
S06 Rash localized	All sexes	All ages	65659	52299	50727.3	53871.3	13360	11787.7	14931.7	1.25545	1.21881	1.29435	0	0
S06 Rash localized	All sexes	5-14 years old	9879	7982.23	7340.11	8631.77	1896.77	1247.23	2538.89	1.23762	1.14449	1.34589	0	0
S06 Rash localized	All sexes	15-19 years old	4020	3311.84	3035.78	3588.5	708.162	431.501	984.223	1.21383	1.12025	1.32421	0	0
S06 Rash localized	All sexes	20-29 years old	8277	6793.3	6324.39	7257.56	1483.7	1019.44	1952.61	1.21841	1.14047	1.30874	0	0
S06 Rash localized	All sexes	30-64 years old	27378	20843.8	19713.6	21987.3	6534.25	5390.69	7664.45	1.31349	1.24517	1.38879	0	0
S06 Rash localized	All sexes	65+ years old	16105	13365.2	12640.5	14081.6	2739.82	2023.42	3464.49	1.205	1.14369	1.27408	0	0
S06 Rash localized	Female	All ages	39290	31355.5	30244.4	32462.8	7934.55	6827.25	9045.59	1.25305	1.21031	1.29908	0	0
S06 Rash localized	Female	5-14 years old	5326	4345.78	3904.99	4790.5	980.223	535.496	1421.01	1.22556	1.11178	1.3639	0.0001	0.000437056
S06 Rash localized	Female	15-19 years old	2532	2175.91	1986.88	2367.53	356.094	164.466	545.119	1.16365	1.06947	1.27436	0.0011	0.0034756
S06 Rash localized	Female	20-29 years old	5154	4246.83	3921.82	4567.63	907.168	586.371	1232.18	1.21361	1.12838	1.31418	0	0
S06 Rash localized	Female	30-64 years old	16444	12486	11690.6	13278.6	3958.03	3165.43	4753.36	1.317	1.23839	1.4066	0	0
S06 Rash localized	Female	65+ years old	9834	8099.09	7560.05	8641.61	1734.91	1192.39	2273.95	1.21421	1.13798	1.30078	0	0
S06 Rash localized	Male	All ages	26369	20942.7	19828.8	22063.2	5426.26	4305.8	6540.16	1.2591	1.19516	1.32983	0	0
S06 Rash localized	Male	5-14 years old	4553	3636.61	3170.85	4099.33	916.391	453.675	1382.15	1.25199	1.11067	1.43589	0.00055	0.00193681
S06 Rash localized	Male	15-19 years old	1488	1135.61	933.063	1336.07	352.387	151.926	554.937	1.31031	1.11371	1.59475	0.0021	0.00605729
S06 Rash localized	Male	20-29 years old	3123	2545.85	2211.32	2887.59	577.146	235.409	911.681	1.2267	1.08152	1.41228	0.00245	0.00692759
S06 Rash localized	Male	30-64 years old	10934	8361.9	7550.49	9177.38	2572.1	1756.62	3383.51	1.3076	1.19141	1.44812	0	0
S06 Rash localized	Male	65+ years old	6271	5264.44	4785.93	5738.2	1006.56	532.796	1485.07	1.1912	1.09285	1.3103	0.00025	0.000960938
S07 Rash generalized	All sexes	All ages	25814	18486.8	17086.3	19874.3	7327.24	5939.68	8727.66	1.39635	1.29886	1.5108	0	0
S07 Rash generalized	All sexes	5-14 years old	4742	2714.62	2302.1	3131.55	2027.38	1610.45	2439.9	1.74684	1.51427	2.05986	0	0
S07 Rash generalized	All sexes	15-19 years old	1881	1501.85	1262.34	1747.21	379.146	133.788	618.662	1.25245	1.07657	1.49009	0.00525	0.0132171
S07 Rash generalized	All sexes	20-29 years old	3294	2414.52	1809.51	3023.76	879.484	270.239	1484.49	1.36425	1.08937	1.82038	0.00745	0.0177932
S07 Rash generalized	All sexes	30-64 years old	10169	7306.76	6477.56	8133.56	2862.24	2035.44	3691.44	1.39172	1.25025	1.56988	5e-05	0.0002296
S07 Rash generalized	All sexes	65+ years old	5728	4548.78	3734.05	5367.63	1179.22	360.369	1993.95	1.25924	1.06714	1.53399	0.00755	0.0180071
S07 Rash generalized	Female	All ages	14661	10297.1	9313.35	11284.3	4363.94	3376.7	5347.65	1.4238	1.29924	1.57419	0	0
S07 Rash generalized	Female	5-14 years old	2298	1285.97	1007.1	1570.23	1012.03	727.773	1290.9	1.78697	1.46348	2.28179	0	0
S07 Rash generalized	Female	15-19 years old	1116	838.791	673.375	1005.26	277.209	110.744	442.625	1.33049	1.11017	1.65732	0.00285	0.0078649
S07 Rash generalized	Female	20-29 years old	2003	1378.8	958.126	1793.85	624.195	209.148	1044.87	1.45271	1.11659	2.09054	0.0062	0.0152302
S07 Rash generalized	Female	30-64 years old	6073	4346.32	3769.88	4915.82	1726.68	1157.18	2303.12	1.39727	1.2354	1.61093	0	0
S07 Rash generalized	Female	65+ years old	3171	2446.28	1839.03	3054.54	724.722	116.455	1331.97	1.29625	1.03813	1.72428	0.0233	0.046065
S07 Rash generalized	Male	All ages	11153	8193.43	7208.16	9165.62	2959.57	1987.38	3944.84	1.36121	1.21683	1.54727	0	0
S07 Rash generalized	Male	5-14 years old	2444	1428.07	1130.12	1730.19	1015.93	713.811	1313.88	1.7114	1.41256	2.1626	0	0
S07 Rash generalized	Male	15-19 years old	765	663.649	485.696	840.917	101.351	-75.917	279.304	1.15272	0.909721	1.57506	0.238	0.324237
S07 Rash generalized	Male	20-29 years old	1291	1037.77	596.35	1476.64	253.226	-185.638	694.65	1.24401	0.874283	2.16484	0.2362	0.322807
S07 Rash generalized	Male	30-64 years old	4096	2961.97	2360.82	3553.34	1134.03	542.662	1735.18	1.38286	1.15272	1.73499	0.00165	0.00491574
S07 Rash generalized	Male	65+ years old	2557	2099.83	1559.41	2652.26	457.17	-95.2607	997.59	1.21772	0.964083	1.63972	0.0936	0.149795
S10 Boil/carbuncle	All sexes	All ages	36679	43360.2	40779.1	45904.5	-6681.25	-9225.48	-4100.07	0.845913	0.799029	0.899457	0	0
S10 Boil/carbuncle	All sexes	5-14 years old	1799	2072.8	1739.77	2405.13	-273.8	-606.131	59.2281	0.867908	0.747984	1.03404	0.10015	0.158801
S10 Boil/carbuncle	All sexes	15-19 years old	2082	2070.1	1792.85	2347.94	11.8973	-265.941	289.145	1.00575	0.886734	1.16128	0.92745	0.947253
S10 Boil/carbuncle	All sexes	20-29 years old	4638	5346.83	4663.15	6028.8	-708.828	-1390.8	-25.1527	0.86743	0.769308	0.994606	0.04345	0.0782645
S10 Boil/carbuncle	All sexes	30-64 years old	19330	22612.3	20576.8	24671.2	-3282.32	-5341.24	-1246.84	0.854844	0.783503	0.939406	0.0041	0.0106489
S10 Boil/carbuncle	All sexes	65+ years old	8830	11251.2	9887.66	12593.5	-2421.16	-3763.49	-1057.66	0.784808	0.701156	0.893032	0.00195	0.00564353
S10 Boil/carbuncle	Female	All ages	18184	21526.2	19690.3	23335.9	-3342.19	-5151.93	-1506.27	0.844738	0.779228	0.923502	0.0007	0.00237751
S10 Boil/carbuncle	Female	5-14 years old	994	1089.75	860.516	1319.41	-95.7542	-325.412	133.484	0.912132	0.753366	1.15512	0.37915	0.474489
S10 Boil/carbuncle	Female	15-19 years old	1143	1257.54	1067.44	1446.56	-114.54	-303.559	75.561	0.908917	0.790151	1.07079	0.22035	0.304773
S10 Boil/carbuncle	Female	20-29 years old	2366	2687.55	2215.67	3164.94	-321.545	-798.936	150.325	0.880357	0.747566	1.06785	0.165	0.241197
S10 Boil/carbuncle	Female	30-64 years old	9382	11354.5	9953.61	12787.5	-1972.48	-3405.51	-571.605	0.826281	0.733685	0.942573	0.0096	0.0220123
S10 Boil/carbuncle	Female	65+ years old	4299	5130.54	4111.99	6139.84	-831.538	-1840.84	187.011	0.837924	0.700181	1.04548	0.09865	0.156856
S10 Boil/carbuncle	Male	All ages	18495	21827.1	20001.3	23640	-3332.13	-5144.98	-1506.32	0.84734	0.782361	0.924689	0.001	0.00318889
S10 Boil/carbuncle	Male	5-14 years old	805	982.106	743.785	1225.14	-177.106	-420.141	61.2154	0.819667	0.657067	1.0823	0.13545	0.204036
S10 Boil/carbuncle	Male	15-19 years old	939	812.691	611.281	1015.61	126.309	-76.6115	327.719	1.15542	0.924566	1.53612	0.203	0.28536
S10 Boil/carbuncle	Male	20-29 years old	2272	2657.99	2160.23	3154.01	-385.985	-882.008	111.769	0.854783	0.720353	1.05174	0.11685	0.179978
S10 Boil/carbuncle	Male	30-64 years old	9948	11256.4	9773.72	12728.8	-1308.44	-2780.83	174.284	0.883761	0.781533	1.01783	0.07885	0.129437
S10 Boil/carbuncle	Male	65+ years old	4531	6119.99	5223.43	7019.65	-1588.99	-2488.65	-692.425	0.740361	0.645473	0.867438	0.00205	0.00592299
S12 Insect bite/sting	All sexes	All ages	11441	13104.6	10614.3	15602.3	-1663.62	-4161.34	826.686	0.873051	0.733288	1.07788	0.18405	0.264332
S12 Insect bite/sting	All sexes	5-14 years old	2593	2872.68	2432.95	3316.06	-279.678	-723.061	160.047	0.902642	0.781952	1.06578	0.19785	0.279719
S12 Insect bite/sting	All sexes	15-19 years old	537	598.034	376.058	825.216	-61.0338	-288.216	160.942	0.897943	0.650739	1.42797	0.56735	0.652623
S12 Insect bite/sting	All sexes	20-29 years old	1116	1345.71	869.592	1813.81	-229.713	-697.809	246.408	0.8293	0.61528	1.28336	0.31735	0.412435
S12 Insect bite/sting	All sexes	30-64 years old	4842	5277.62	3237.77	7349.55	-435.621	-2507.55	1604.23	0.917459	0.658816	1.49547	0.65905	0.735029
S12 Insect bite/sting	All sexes	65+ years old	2353	3000.48	1753.86	4261.84	-647.476	-1908.84	599.139	0.784209	0.552109	1.34161	0.2914	0.382754
S12 Insect bite/sting	Female	All ages	7051	8171.06	6437.85	9921.56	-1120.06	-2870.56	613.148	0.862924	0.710675	1.09524	0.2085	0.291426
S12 Insect bite/sting	Female	5-14 years old	1371	1592.59	1286.37	1896.91	-221.595	-525.905	84.6288	0.860859	0.722756	1.06579	0.14095	0.210036
S12 Insect bite/sting	Female	15-19 years old	362	390.766	236.882	545.478	-28.7664	-183.478	125.118	0.926385	0.663638	1.52819	0.69765	0.770098
S12 Insect bite/sting	Female	20-29 years old	707	896.536	569.174	1217.83	-189.536	-510.83	137.826	0.788591	0.580541	1.24215	0.23515	0.321951
S12 Insect bite/sting	Female	30-64 years old	3073	3402.09	1995.1	4822.29	-329.093	-1749.29	1077.9	0.903268	0.637249	1.54028	0.62645	0.705524
S12 Insect bite/sting	Female	65+ years old	1538	1882.81	938.581	2827.33	-344.815	-1289.33	599.419	0.816862	0.543977	1.63864	0.4442	0.539811
S12 Insect bite/sting	Male	All ages	4390	4933.07	3201.55	6673.02	-543.067	-2283.02	1188.45	0.889913	0.657873	1.37121	0.53485	0.623569
S12 Insect bite/sting	Male	5-14 years old	1222	1280.22	958.734	1601.8	-58.2241	-379.802	263.266	0.95452	0.762891	1.2746	0.70525	0.775505
S12 Insect bite/sting	Male	15-19 years old	175	207.642	44.0835	371.689	-32.6419	-196.689	130.917	0.842797	0.470824	3.96974	0.67975	0.754207
S12 Insect bite/sting	Male	20-29 years old	409	448.533	104.898	791.675	-39.5327	-382.675	304.102	0.911862	0.516626	3.89902	0.8102	0.858035
S12 Insect bite/sting	Male	30-64 years old	1769	1876.06	393.108	3346.51	-107.058	-1577.51	1375.89	0.942935	0.528611	4.50004	0.8782	0.909357
S12 Insect bite/sting	Male	65+ years old	815	1116.18	286.654	1950.26	-301.176	-1135.26	528.346	0.730172	0.417894	2.84314	0.4627	0.55524
S17 Abrasion/scratch/blister	All sexes	All ages	24968	18138.7	13630	22725.8	6829.34	2242.22	11338	1.37651	1.09866	1.83184	0.00515	0.0130225
S17 Abrasion/scratch/blister	All sexes	5-14 years old	3052	2087.65	1122.52	3069.25	964.351	-17.2541	1929.48	1.46193	0.994378	2.71888	0.05365	0.0933185
S17 Abrasion/scratch/blister	All sexes	15-19 years old	1253	994.779	617.972	1385.36	258.221	-132.36	635.028	1.25958	0.904458	2.0276	0.1761	0.255114
S17 Abrasion/scratch/blister	All sexes	20-29 years old	1892	1678.91	1037.42	2324.37	213.086	-432.375	854.581	1.12692	0.813982	1.82376	0.4891	0.580448
S17 Abrasion/scratch/blister	All sexes	30-64 years old	6852	5487.76	3434.63	7529.68	1364.24	-677.679	3417.37	1.2486	0.909999	1.99497	0.1781	0.257073
S17 Abrasion/scratch/blister	All sexes	65+ years old	11919	7878.39	4058.51	11767.1	4040.61	151.931	7860.49	1.51287	1.01291	2.9368	0.0432	0.0778957
S17 Abrasion/scratch/blister	Female	All ages	12208	9268.69	5973.98	12663	2939.31	-454.999	6234.02	1.31712	0.964069	2.04353	0.0857	0.138568
S17 Abrasion/scratch/blister	Female	5-14 years old	1193	805.75	123.772	1490.58	387.25	-297.577	1069.23	1.48061	0.800361	9.63871	0.2404	0.32596
S17 Abrasion/scratch/blister	Female	15-19 years old	437	272.482	1	537.543	164.518	-100.543	436	1.60378	0.812958	437	0.2082	0.291243
S17 Abrasion/scratch/blister	Female	20-29 years old	748	742.15	294.689	1188.49	5.85014	-440.488	453.311	1.00788	0.629371	2.53827	0.9786	0.986044
S17 Abrasion/scratch/blister	Female	30-64 years old	3120	2526.75	1088.73	3956.97	593.249	-836.969	2031.27	1.23479	0.788482	2.86573	0.394	0.490117
S17 Abrasion/scratch/blister	Female	65+ years old	6710	4917.83	2054.65	7853.88	1792.17	-1143.88	4655.35	1.36442	0.854355	3.26576	0.21045	0.2932
S17 Abrasion/scratch/blister	Male	All ages	12760	8856.66	5848.5	11922.7	3903.34	837.293	6911.5	1.44072	1.07023	2.18176	0.01455	0.0312798
S17 Abrasion/scratch/blister	Male	5-14 years old	1859	1286.12	563.409	2007.13	572.877	-148.133	1295.59	1.44543	0.926197	3.29956	0.1081	0.168919
S17 Abrasion/scratch/blister	Male	15-19 years old	816	721.335	437.859	1001.93	94.6653	-185.929	378.141	1.13124	0.814429	1.86361	0.4868	0.578889
S17 Abrasion/scratch/blister	Male	20-29 years old	1144	937.992	468.788	1401.66	206.008	-257.659	675.212	1.21963	0.816176	2.44034	0.357	0.453693
S17 Abrasion/scratch/blister	Male	30-64 years old	3732	2953.92	1486.56	4445.53	778.08	-713.528	2245.44	1.26341	0.839495	2.5105	0.28055	0.371907
S17 Abrasion/scratch/blister	Male	65+ years old	5209	2955.4	315.821	5518.46	2253.6	-309.464	4893.18	1.76254	0.943922	16.4935	0.08085	0.131716
S29 Skin symptom/complaint other	All sexes	All ages	127381	108829	100874	116759	18552.3	10621.5	26507.2	1.17047	1.09097	1.26278	0.0001	0.000437056
S29 Skin symptom/complaint other	All sexes	5-14 years old	10008	7522.7	6651.19	8395.46	2485.3	1612.54	3356.81	1.33037	1.19207	1.50469	0	0
S29 Skin symptom/complaint other	All sexes	15-19 years old	5493	4259.17	3854.56	4664.33	1233.83	828.675	1638.44	1.28969	1.17766	1.42507	0	0
S29 Skin symptom/complaint other	All sexes	20-29 years old	11851	10023.2	9287.79	10768.1	1827.76	1082.88	2563.21	1.18235	1.10056	1.27598	0.00015	0.000619424
S29 Skin symptom/complaint other	All sexes	30-64 years old	54686	44147.9	40677.2	47612.7	10538.1	7073.32	14008.8	1.2387	1.14856	1.34439	0	0
S29 Skin symptom/complaint other	All sexes	65+ years old	45343	42852.7	35791.2	49897.4	2490.25	-4554.37	9551.79	1.05811	0.908725	1.26688	0.4631	0.555333
S29 Skin symptom/complaint other	Female	All ages	75623	65396	59539	71198.4	10227	4424.56	16084	1.15639	1.06214	1.27014	0.00085	0.0027827
S29 Skin symptom/complaint other	Female	5-14 years old	5229	3955.2	3353.09	4563.79	1273.8	665.207	1875.91	1.32206	1.14576	1.55946	0.00055	0.00193681
S29 Skin symptom/complaint other	Female	15-19 years old	3232	2715.61	2439.96	2992.44	516.392	239.558	792.045	1.19016	1.08005	1.32461	0.0014	0.00427447
S29 Skin symptom/complaint other	Female	20-29 years old	7261	6046.21	5537.88	6555.16	1214.79	705.838	1723.12	1.20092	1.10768	1.31115	0.0001	0.000437056
S29 Skin symptom/complaint other	Female	30-64 years old	33405	27190.6	24802.8	29605.5	6214.38	3799.53	8602.24	1.22855	1.12834	1.34683	0	0
S29 Skin symptom/complaint other	Female	65+ years old	26496	25487.8	20195.8	30676.7	1008.19	-4180.69	6300.19	1.03956	0.863718	1.31196	0.6881	0.760532
S29 Skin symptom/complaint other	Male	All ages	51758	43412.2	38026.2	48822.8	8345.85	2935.19	13731.8	1.19225	1.06012	1.36112	0.0047	0.012008
S29 Skin symptom/complaint other	Male	5-14 years old	4779	3568.31	2936.18	4202.98	1210.69	576.023	1842.82	1.33929	1.13705	1.62763	0.00105	0.00334214
S29 Skin symptom/complaint other	Male	15-19 years old	2261	1544.05	1250.09	1838.57	716.947	422.429	1010.91	1.46433	1.22976	1.80868	0.0001	0.000437056
S29 Skin symptom/complaint other	Male	20-29 years old	4590	3981.21	3445.19	4512.76	608.789	77.2405	1144.81	1.15292	1.01712	1.33229	0.02945	0.0561605
S29 Skin symptom/complaint other	Male	30-64 years old	21281	16952.6	14424.4	19483.2	4328.37	1797.82	6856.61	1.25532	1.09228	1.47535	0.0024	0.00680857
S29 Skin symptom/complaint other	Male	65+ years old	18847	17393.3	12662.2	22081.6	1453.69	-3234.57	6184.8	1.08358	0.853517	1.48845	0.5069	0.596638
S70 Herpes zoster	All sexes	All ages	31616	28619.5	27640.9	29578	2996.45	2037.97	3975.13	1.1047	1.0689	1.14381	0	0
S70 Herpes zoster	All sexes	5-14 years old	672	708.383	582.805	833.548	-36.3831	-161.548	89.1949	0.948639	0.806192	1.15304	0.55355	0.642184
S70 Herpes zoster	All sexes	15-19 years old	472	589.728	487.093	693.547	-117.728	-221.547	-15.0931	0.80037	0.680559	0.969014	0.0276	0.0532816
S70 Herpes zoster	All sexes	20-29 years old	1541	1538.8	1417.37	1659.93	2.19562	-118.93	123.632	1.00143	0.928352	1.08723	0.96795	0.978749
S70 Herpes zoster	All sexes	30-64 years old	12692	10990.5	10448.8	11538.1	1701.52	1153.88	2243.21	1.15482	1.10001	1.21469	0	0
S70 Herpes zoster	All sexes	65+ years old	16239	14792.5	14002	15571	1446.52	668.031	2237.03	1.09779	1.0429	1.15977	0.001	0.00318889
S70 Herpes zoster	Female	All ages	19111	16874.5	16157.8	17578.1	2236.51	1532.89	2953.21	1.13254	1.0872	1.18277	0	0
S70 Herpes zoster	Female	5-14 years old	335	418.132	332.868	504.373	-83.132	-169.373	2.13242	0.801182	0.664191	1.00641	0.0549	0.0950039
S70 Herpes zoster	Female	15-19 years old	232	321.287	250.896	391.705	-89.2866	-159.705	-18.8963	0.722097	0.592283	0.924685	0.01715	0.036015
S70 Herpes zoster	Female	20-29 years old	866	841.133	758.36	924.059	24.8675	-58.0595	107.64	1.02956	0.937169	1.14194	0.53705	0.625287
S70 Herpes zoster	Female	30-64 years old	7716	6368.39	5997.19	6741.78	1347.61	974.22	1718.81	1.21161	1.1445	1.2866	0	0
S70 Herpes zoster	Female	65+ years old	9962	8924.46	8330.29	9515.69	1037.54	446.308	1631.71	1.11626	1.0469	1.19588	0.0017	0.0050299
S70 Herpes zoster	Male	All ages	12505	11745	11077.2	12408.2	759.963	96.7876	1427.77	1.06471	1.0078	1.12889	0.0264	0.0514845
S70 Herpes zoster	Male	5-14 years old	337	290.11	198.825	380.752	46.8898	-43.7523	138.175	1.16163	0.88509	1.69496	0.28465	0.37532
S70 Herpes zoster	Male	15-19 years old	240	268.876	194.116	343.375	-28.8765	-103.375	45.8841	0.892603	0.698945	1.23637	0.42945	0.526344
S70 Herpes zoster	Male	20-29 years old	675	697.654	609.943	785.076	-22.654	-110.076	65.0571	0.967528	0.85979	1.10666	0.60095	0.684415
S70 Herpes zoster	Male	30-64 years old	4976	4622.38	4233.84	5018.81	353.619	-42.8065	742.158	1.0765	0.991471	1.17529	0.0766	0.126346
S70 Herpes zoster	Male	65+ years old	6277	5865.64	5343.8	6393.77	411.356	-116.769	933.198	1.07013	0.981737	1.17463	0.118	0.181587
S71 Herpes simplex	All sexes	All ages	9928	8630.35	7989.39	9278.19	1297.65	649.809	1938.61	1.15036	1.07004	1.24265	0.0002	0.000797222
S71 Herpes simplex	All sexes	5-14 years old	813	779.371	607.596	950.918	33.6294	-137.918	205.404	1.04315	0.854963	1.33806	0.6839	0.756861
S71 Herpes simplex	All sexes	15-19 years old	723	988.498	724.626	1260.39	-265.498	-537.391	-1.62609	0.731413	0.573631	0.997756	0.0487	0.0864551
S71 Herpes simplex	All sexes	20-29 years old	2390	2039.73	1649.74	2434.66	350.265	-44.6567	740.261	1.17172	0.981658	1.44871	0.0777	0.127793
S71 Herpes simplex	All sexes	30-64 years old	4915	3676.98	3296.02	4050.57	1238.02	864.429	1618.98	1.3367	1.21341	1.49119	0	0
S71 Herpes simplex	All sexes	65+ years old	1087	1145.3	972.672	1319.44	-58.2979	-232.438	114.328	0.949098	0.823835	1.11754	0.4846	0.576697
S71 Herpes simplex	Female	All ages	7149	6202.74	5754.89	6655.88	946.262	493.115	1394.11	1.15256	1.07409	1.24225	5e-05	0.0002296
S71 Herpes simplex	Female	5-14 years old	443	399.976	282.193	517.776	43.0236	-74.7761	160.807	1.10757	0.855582	1.56985	0.44175	0.537653
S71 Herpes simplex	Female	15-19 years old	515	768.602	583.188	955.423	-253.602	-440.423	-68.1881	0.670047	0.539028	0.883077	0.00995	0.0226939
S71 Herpes simplex	Female	20-29 years old	1715	1470.34	1197.55	1736.99	244.662	-21.9892	517.447	1.1664	0.987341	1.43209	0.071	0.118701
S71 Herpes simplex	Female	30-64 years old	3648	2817.51	2552.83	3077.49	830.494	570.514	1095.17	1.29476	1.18538	1.429	0	0
S71 Herpes simplex	Female	65+ years old	828	748.93	618.09	878.09	79.0703	-50.0897	209.91	1.10558	0.942956	1.33961	0.212	0.29512
S71 Herpes simplex	Male	All ages	2779	2426.2	1963.53	2896.93	352.799	-117.93	815.471	1.14541	0.959291	1.41531	0.1388	0.208425
S71 Herpes simplex	Male	5-14 years old	370	379.976	255.697	505.974	-9.97592	-135.974	114.303	0.973746	0.731262	1.44703	0.86865	0.902181
S71 Herpes simplex	Male	15-19 years old	208	219.823	22.094	417.588	-11.823	-209.588	185.906	0.946216	0.498099	9.41431	0.9046	0.928874
S71 Herpes simplex	Male	20-29 years old	675	569.493	286.934	857.759	105.507	-182.759	388.066	1.18527	0.786934	2.35246	0.446	0.540854
S71 Herpes simplex	Male	30-64 years old	1267	859.098	585.736	1133.92	407.902	133.076	681.264	1.4748	1.11736	2.16309	0.00705	0.0170507
S71 Herpes simplex	Male	65+ years old	259	396.798	281.634	512.016	-137.798	-253.016	-22.6345	0.652725	0.505844	0.919632	0.0231	0.0457747
S72 Scabies/other acariasis	All sexes	All ages	14583	17159.5	14988	19302.4	-2576.47	-4719.38	-404.951	0.849851	0.755503	0.972982	0.02235	0.0444419
S72 Scabies/other acariasis	All sexes	5-14 years old	1972	1658.54	1242.84	2077.79	313.458	-105.791	729.16	1.189	0.949085	1.58669	0.13185	0.199338
S72 Scabies/other acariasis	All sexes	15-19 years old	3056	3904.95	3295.01	4513.16	-848.954	-1457.16	-239.008	0.782596	0.677131	0.927463	0.01085	0.0245193
S72 Scabies/other acariasis	All sexes	20-29 years old	4444	6616.98	4841.5	8380.35	-2172.98	-3936.35	-397.498	0.671606	0.530288	0.917898	0.02015	0.0408696
S72 Scabies/other acariasis	All sexes	30-64 years old	4445	4290.61	3326.36	5267.02	154.388	-822.023	1118.64	1.03598	0.84393	1.3363	0.73435	0.797321
S72 Scabies/other acariasis	All sexes	65+ years old	666	681.806	536.355	828.446	-15.8062	-162.446	129.645	0.976817	0.803914	1.24171	0.8164	0.863008
S72 Scabies/other acariasis	Female	All ages	6913	7960.89	6480.87	9452.81	-1047.89	-2539.81	432.126	0.86837	0.731317	1.06668	0.158	0.232345
S72 Scabies/other acariasis	Female	5-14 years old	891	765.003	479.101	1050.81	125.997	-159.805	411.899	1.1647	0.847921	1.85973	0.35775	0.454311
S72 Scabies/other acariasis	Female	15-19 years old	1377	1961.83	1542.24	2383.75	-584.829	-1006.75	-165.242	0.701896	0.577661	0.892856	0.01015	0.0231194
S72 Scabies/other acariasis	Female	20-29 years old	1868	2643.96	1445.21	3866.61	-775.961	-1998.61	422.786	0.706516	0.483111	1.29254	0.19525	0.277181
S72 Scabies/other acariasis	Female	30-64 years old	2434	2200.02	1531.83	2873.71	233.984	-439.714	902.167	1.10636	0.846987	1.58895	0.4738	0.566586
S72 Scabies/other acariasis	Female	65+ years old	343	389.725	279.777	499.477	-46.7252	-156.477	63.2233	0.880107	0.686718	1.22598	0.3657	0.462361
S72 Scabies/other acariasis	Male	All ages	7670	9189.49	7626.56	10761.7	-1519.49	-3091.73	43.4366	0.834649	0.712711	1.0057	0.0568	0.0978096
S72 Scabies/other acariasis	Male	5-14 years old	1081	893.678	598.25	1197.54	187.322	-116.538	482.75	1.20961	0.902685	1.80694	0.2067	0.289615
S72 Scabies/other acariasis	Male	15-19 years old	1679	1942.2	1498.72	2383.44	-263.195	-704.443	180.284	0.864486	0.704443	1.12029	0.22495	0.30996
S72 Scabies/other acariasis	Male	20-29 years old	2576	3976.25	2680.24	5255.56	-1400.25	-2679.56	-104.241	0.647847	0.490147	0.961107	0.03595	0.0659275
S72 Scabies/other acariasis	Male	30-64 years old	2011	2091.02	1398	2782.45	-80.0176	-771.455	612.999	0.961733	0.722743	1.43848	0.80755	0.856809
S72 Scabies/other acariasis	Male	65+ years old	323	291.952	196.034	387.856	31.0482	-64.8564	126.966	1.10635	0.832782	1.64767	0.5011	0.590392
S73 Pediculosis/skin infestation other	All sexes	All ages	10587	10469.7	8349.7	12610.1	117.259	-2023.09	2237.3	1.0112	0.839566	1.26795	0.9076	0.931399
S73 Pediculosis/skin infestation other	All sexes	5-14 years old	1274	1215.44	805.963	1616.76	58.5606	-342.759	468.037	1.04818	0.787996	1.58072	0.76085	0.816823
S73 Pediculosis/skin infestation other	All sexes	15-19 years old	260	342.82	263.405	422.214	-82.8198	-162.214	-3.40544	0.758416	0.615802	0.987071	0.0413	0.074783
S73 Pediculosis/skin infestation other	All sexes	20-29 years old	671	710.822	527.616	893.92	-39.8218	-222.92	143.384	0.943978	0.750627	1.27176	0.6519	0.728943
S73 Pediculosis/skin infestation other	All sexes	30-64 years old	4874	4720.13	2933.97	6509.03	153.873	-1635.03	1940.03	1.0326	0.748806	1.66123	0.8524	0.889769
S73 Pediculosis/skin infestation other	All sexes	65+ years old	3508	3485.8	2374.24	4610.59	22.1993	-1102.59	1133.76	1.00637	0.760857	1.47753	0.96585	0.9772
S73 Pediculosis/skin infestation other	Female	All ages	5619	5555.28	4043.98	7055.41	63.7156	-1436.41	1575.02	1.01147	0.79641	1.38947	0.93105	0.948373
S73 Pediculosis/skin infestation other	Female	5-14 years old	620	627.655	346.597	905.65	-7.65455	-285.65	273.403	0.987805	0.684591	1.78882	0.9531	0.965434
S73 Pediculosis/skin infestation other	Female	15-19 years old	140	213.185	158.555	267.848	-73.1849	-127.848	-18.555	0.656707	0.522684	0.882974	0.01185	0.0262284
S73 Pediculosis/skin infestation other	Female	20-29 years old	329	313.66	187.761	438.862	15.3404	-109.862	141.239	1.04891	0.749666	1.75222	0.80235	0.853666
S73 Pediculosis/skin infestation other	Female	30-64 years old	2601	2433.43	1197.84	3664.98	167.573	-1063.98	1403.16	1.06886	0.70969	2.17141	0.7759	0.830391
S73 Pediculosis/skin infestation other	Female	65+ years old	1929	1966.76	1127.53	2810.6	-37.7561	-881.595	801.466	0.980803	0.686331	1.71081	0.92505	0.946486
S73 Pediculosis/skin infestation other	Male	All ages	4968	4916.71	3406.77	6430.64	51.2932	-1462.64	1561.23	1.01043	0.772551	1.45827	0.94405	0.957393
S73 Pediculosis/skin infestation other	Male	5-14 years old	654	588.233	290.625	883.194	65.7671	-229.194	363.375	1.1118	0.740495	2.25032	0.63695	0.714546
S73 Pediculosis/skin infestation other	Male	15-19 years old	120	129.384	72.7228	187.398	-9.38355	-67.398	47.2772	0.927475	0.640348	1.6501	0.7323	0.795597
S73 Pediculosis/skin infestation other	Male	20-29 years old	342	397.1	264.159	531.331	-55.1002	-189.331	77.8414	0.861243	0.643666	1.29468	0.3915	0.488524
S73 Pediculosis/skin infestation other	Male	30-64 years old	2273	2284.59	1016.37	3568.55	-11.5912	-1295.55	1256.63	0.994926	0.636953	2.23638	0.984	0.990905
S73 Pediculosis/skin infestation other	Male	65+ years old	1579	1520.59	778.766	2269.21	58.4057	-690.209	800.234	1.03841	0.695837	2.02757	0.86855	0.902181
S74 Dermatophytosis	All sexes	All ages	48176	38074.2	35555.1	40616.7	10101.8	7559.33	12620.9	1.26532	1.18611	1.35497	0	0
S74 Dermatophytosis	All sexes	5-14 years old	4298	3618.22	3297.93	3935.79	679.777	362.209	1000.07	1.18788	1.09203	1.30324	0.0004	0.00147179
S74 Dermatophytosis	All sexes	15-19 years old	2891	2427.75	2092.79	2762.64	463.254	128.357	798.211	1.19082	1.04646	1.38141	0.0112	0.0251125
S74 Dermatophytosis	All sexes	20-29 years old	7290	5575.9	4670.79	6467.03	1714.1	822.97	2619.21	1.30741	1.12726	1.56076	0.0011	0.0034756
S74 Dermatophytosis	All sexes	30-64 years old	24547	18465.1	16310.4	20604.6	6081.89	3942.39	8236.6	1.32937	1.19134	1.50499	0	0
S74 Dermatophytosis	All sexes	65+ years old	9150	7986.86	7130.75	8844.38	1163.14	305.624	2019.25	1.14563	1.03456	1.28318	0.0113	0.0252054
S74 Dermatophytosis	Female	All ages	20877	16854.2	15085.4	18619.3	4022.76	2257.72	5791.57	1.23868	1.12126	1.38392	0.00025	0.000960938
S74 Dermatophytosis	Female	5-14 years old	2004	1638.05	1417.44	1858.95	365.953	145.045	586.558	1.22341	1.07803	1.41381	0.00315	0.00856919
S74 Dermatophytosis	Female	15-19 years old	1350	1152.54	923.693	1382.65	197.461	-32.6538	426.307	1.17133	0.976383	1.46152	0.08635	0.139488
S74 Dermatophytosis	Female	20-29 years old	3155	2374.58	1748.94	2992.97	780.417	162.032	1406.06	1.32865	1.05414	1.80395	0.0181	0.037552
S74 Dermatophytosis	Female	30-64 years old	10471	8033.13	6545.52	9530.13	2437.87	940.866	3925.48	1.30348	1.09873	1.59972	0.0039	0.0102531
S74 Dermatophytosis	Female	65+ years old	3897	3652.74	3003.66	4290.7	244.264	-393.697	893.342	1.06687	0.908244	1.29742	0.4235	0.52165
S74 Dermatophytosis	Male	All ages	27299	21231.7	19433	23011	6067.27	4288.04	7865.98	1.28576	1.18635	1.40477	0	0
S74 Dermatophytosis	Male	5-14 years old	2294	1980.06	1745.39	2211.32	313.943	82.6754	548.613	1.15855	1.03739	1.31432	0.01105	0.0248409
S74 Dermatophytosis	Male	15-19 years old	1541	1275.86	1029.64	1518.88	265.145	22.1183	511.361	1.20782	1.01456	1.49664	0.0335	0.0624318
S74 Dermatophytosis	Male	20-29 years old	4135	3200.76	2546.15	3855.31	934.245	279.688	1588.85	1.29188	1.07255	1.62402	0.00865	0.0200475
S74 Dermatophytosis	Male	30-64 years old	14076	10437.2	8889.88	11971	3638.77	2105.05	5186.12	1.34863	1.17585	1.58337	0.00025	0.000960938
S74 Dermatophytosis	Male	65+ years old	5253	4333.11	3771.38	4901.08	919.886	351.918	1481.62	1.21229	1.0718	1.39286	0.0033	0.00887906
S75 Moniliasis/candidiasis skin	All sexes	All ages	6082	5659.42	4907.33	6419.88	422.583	-337.88	1174.67	1.07467	0.94737	1.23937	0.2662	0.354796
S75 Moniliasis/candidiasis skin	All sexes	5-14 years old	298	318.032	213.493	422.679	-20.0322	-124.679	84.5074	0.937012	0.705026	1.39583	0.68155	0.754745
S75 Moniliasis/candidiasis skin	All sexes	15-19 years old	222	190.896	100.795	282.562	31.1042	-60.5623	121.205	1.16294	0.785667	2.20248	0.47805	0.570085
S75 Moniliasis/candidiasis skin	All sexes	20-29 years old	804	770.041	540.815	996.908	33.9593	-192.908	263.185	1.0441	0.806494	1.48665	0.7558	0.813513
S75 Moniliasis/candidiasis skin	All sexes	30-64 years old	2853	2545.42	2008.36	3085.8	307.585	-232.804	844.636	1.12084	0.924556	1.42056	0.239	0.325085
S75 Moniliasis/candidiasis skin	All sexes	65+ years old	1905	1836.23	1372	2299.24	68.7672	-394.237	533.002	1.03745	0.828536	1.38849	0.7583	0.815101
S75 Moniliasis/candidiasis skin	Female	All ages	3126	3038.41	2496.85	3578.61	87.5886	-452.614	629.146	1.02883	0.873522	1.25198	0.74135	0.802104
S75 Moniliasis/candidiasis skin	Female	5-14 years old	149	136.018	65.0709	207.623	12.9822	-58.6229	83.9291	1.09544	0.717647	2.28981	0.70285	0.77369
S75 Moniliasis/candidiasis skin	Female	15-19 years old	96	67.6993	4.71261	130.889	28.3007	-34.8888	91.2874	1.41803	0.733447	20.3709	0.3566	0.453519
S75 Moniliasis/candidiasis skin	Female	20-29 years old	384	430.232	272.23	585.739	-46.2324	-201.739	111.77	0.892541	0.655582	1.41057	0.5443	0.632873
S75 Moniliasis/candidiasis skin	Female	30-64 years old	1382	1312.15	941.961	1686.73	69.8534	-304.732	440.039	1.05324	0.819336	1.46715	0.6922	0.764572
S75 Moniliasis/candidiasis skin	Female	65+ years old	1115	1093.18	740.963	1437.53	21.8178	-322.534	374.037	1.01996	0.775634	1.5048	0.89135	0.918263
S75 Moniliasis/candidiasis skin	Male	All ages	2956	2623.26	2096.86	3152.62	332.739	-196.618	859.135	1.12684	0.937633	1.40972	0.20745	0.29043
S75 Moniliasis/candidiasis skin	Male	5-14 years old	149	182.038	106.375	258.093	-33.0384	-109.093	42.6249	0.818509	0.577312	1.4007	0.36315	0.459812
S75 Moniliasis/candidiasis skin	Male	15-19 years old	126	123.163	55.6083	189.693	2.83652	-63.6927	70.3917	1.02303	0.664232	2.26585	0.9313	0.948373
S75 Moniliasis/candidiasis skin	Male	20-29 years old	420	339.902	177.159	504.25	80.0984	-84.2504	242.841	1.23565	0.83292	2.37075	0.31965	0.414616
S75 Moniliasis/candidiasis skin	Male	30-64 years old	1471	1232.04	849.449	1619.16	238.955	-148.162	621.551	1.19395	0.908495	1.73171	0.2149	0.298193
S75 Moniliasis/candidiasis skin	Male	65+ years old	790	744.674	436.967	1052.89	45.3255	-262.89	353.033	1.06087	0.750316	1.80792	0.75535	0.813513
S76 Skin infection other	All sexes	All ages	60567	54661.7	52524.4	56809.7	5905.25	3757.27	8042.58	1.10803	1.06614	1.15312	0	0
S76 Skin infection other	All sexes	5-14 years old	3114	2289.79	1947.06	2632.17	824.21	481.825	1166.94	1.35995	1.18305	1.59933	5e-05	0.0002296
S76 Skin infection other	All sexes	15-19 years old	1767	1353.65	1142.28	1564.26	413.353	202.738	624.722	1.30536	1.12961	1.54691	0.00085	0.0027827
S76 Skin infection other	All sexes	20-29 years old	4070	2991.17	2581.37	3409.55	1078.83	660.453	1488.63	1.36067	1.19371	1.57668	0.00015	0.000619424
S76 Skin infection other	All sexes	30-64 years old	27214	24290.6	22821.2	25752.5	2923.38	1461.51	4392.77	1.12035	1.05675	1.19249	0.00085	0.0027827
S76 Skin infection other	All sexes	65+ years old	24402	23738.4	22275.3	25227.8	663.554	-825.794	2126.72	1.02795	0.967267	1.09547	0.35835	0.454737
S76 Skin infection other	Female	All ages	28360	24747.5	23219.7	26299.1	3612.49	2060.88	5140.34	1.14597	1.07836	1.22138	5e-05	0.0002296
S76 Skin infection other	Female	5-14 years old	1640	1152.67	916.365	1390.46	487.333	249.54	723.635	1.42279	1.17947	1.78968	0.0005	0.00179749
S76 Skin infection other	Female	15-19 years old	923	750.393	604.321	894.693	172.607	28.3069	318.679	1.23002	1.03164	1.52733	0.0227	0.0450339
S76 Skin infection other	Female	20-29 years old	1996	1513.89	1230.85	1796.22	482.11	199.776	765.148	1.31846	1.11122	1.62164	0.0025	0.00702284
S76 Skin infection other	Female	30-64 years old	11828	10172	9151.49	11183.2	1655.97	644.756	2676.51	1.1628	1.05765	1.29247	0.00325	0.00879953
S76 Skin infection other	Female	65+ years old	11973	11151.3	10066.5	12275.8	821.701	-302.822	1906.51	1.07369	0.975332	1.18939	0.13895	0.208425
S76 Skin infection other	Male	All ages	32207	29919.1	28430.4	31414.7	2287.91	792.285	3776.56	1.07647	1.02522	1.13284	0.0033	0.00887906
S76 Skin infection other	Male	5-14 years old	1474	1137.17	887.954	1387.17	336.826	86.8345	586.046	1.2962	1.0626	1.65999	0.0123	0.0270161
S76 Skin infection other	Male	15-19 years old	844	602.906	449.377	758.188	241.094	85.8121	394.623	1.39989	1.11318	1.87816	0.0043	0.0110847
S76 Skin infection other	Male	20-29 years old	2074	1477.45	1179.51	1783.14	596.546	290.861	894.49	1.40377	1.16312	1.75836	0.0008	0.00265946
S76 Skin infection other	Male	30-64 years old	15386	14115.9	13064.3	15161.3	1270.06	224.693	2321.69	1.08997	1.01482	1.17771	0.0217	0.0436026
S76 Skin infection other	Male	65+ years old	12429	12581.4	11604.6	13565.3	-152.431	-1136.26	824.414	0.987884	0.916237	1.07104	0.7497	0.809902
S84 Impetigo	All sexes	All ages	12318	8969.27	8128.87	9801.18	3348.73	2516.82	4189.13	1.37336	1.25679	1.51534	0	0
S84 Impetigo	All sexes	5-14 years old	5672	3763.85	3069.02	4449.35	1908.15	1222.65	2602.98	1.50697	1.27479	1.84815	0	0
S84 Impetigo	All sexes	15-19 years old	1528	1205.68	1009.96	1404.98	322.318	123.022	518.045	1.26733	1.08756	1.51294	0.00355	0.0094338
S84 Impetigo	All sexes	20-29 years old	1358	859.037	667.865	1052.64	498.963	305.355	690.135	1.58084	1.29008	2.03334	0	0
S84 Impetigo	All sexes	30-64 years old	2777	2156.93	1810.62	2502.7	620.067	274.303	966.376	1.28748	1.1096	1.53373	0.00195	0.00564353
S84 Impetigo	All sexes	65+ years old	983	983.198	801.43	1170.48	-0.198007	-187.48	181.57	0.999799	0.839827	1.22656	0.9984	1
S84 Impetigo	Female	All ages	6530	5062.13	4480.89	5637.1	1467.87	892.897	2049.11	1.28997	1.1584	1.4573	5e-05	0.0002296
S84 Impetigo	Female	5-14 years old	2724	1871.88	1395.68	2346.04	852.118	377.955	1328.32	1.45522	1.1611	1.95173	0.0018	0.00525356
S84 Impetigo	Female	15-19 years old	849	712.454	577.959	848.261	136.546	0.738783	271.041	1.19166	1.00087	1.46896	0.04945	0.0875158
S84 Impetigo	Female	20-29 years old	703	526.003	393.922	657.922	176.997	45.0777	309.078	1.33649	1.06852	1.78462	0.0117	0.0259966
S84 Impetigo	Female	30-64 years old	1692	1357.72	1119.11	1597.4	334.276	94.6034	572.888	1.2462	1.05922	1.51191	0.0085	0.0198065
S84 Impetigo	Female	65+ years old	562	594.92	457.586	733.446	-32.9201	-171.446	104.414	0.944665	0.766246	1.22819	0.61115	0.693281
S84 Impetigo	Male	All ages	5788	3907.81	3307.12	4508.78	1880.19	1279.22	2480.88	1.48114	1.28372	1.75016	0	0
S84 Impetigo	Male	5-14 years old	2948	1893	1385.19	2388.07	1055	559.926	1562.81	1.55732	1.23447	2.12823	0.00025	0.000960938
S84 Impetigo	Male	15-19 years old	679	493.908	350.119	638.385	185.092	40.6149	328.881	1.37475	1.06362	1.93934	0.01465	0.0314163
S84 Impetigo	Male	20-29 years old	655	333.326	193.753	472.929	321.674	182.071	461.247	1.96504	1.38498	3.38059	0.0002	0.000797222
S84 Impetigo	Male	30-64 years old	1085	798.628	549.96	1046.71	286.372	38.2919	535.04	1.35858	1.03658	1.97287	0.0265	0.051621
S84 Impetigo	Male	65+ years old	421	388.636	266.655	510.418	32.3643	-89.4182	154.345	1.08328	0.824814	1.57882	0.57655	0.660119
S95 Molluscum contagiosum	All sexes	All ages	7192	8017.75	6930.31	9111.85	-825.748	-1919.85	261.69	0.89701	0.789302	1.03776	0.1294	0.196496
S95 Molluscum contagiosum	All sexes	5-14 years old	6505	7297.74	6216.67	8378.63	-792.736	-1873.63	288.33	0.891372	0.77638	1.04638	0.14095	0.210036
S95 Molluscum contagiosum	All sexes	15-19 years old	155	173.648	93.5235	254.265	-18.6483	-99.2647	61.4765	0.892609	0.609601	1.65734	0.62425	0.704429
S95 Molluscum contagiosum	All sexes	20-29 years old	220	273.873	160.41	385.142	-53.8732	-165.142	59.5895	0.803291	0.571217	1.37148	0.3298	0.425405
S95 Molluscum contagiosum	All sexes	30-64 years old	291	256.935	203.536	310.317	34.0645	-19.3171	87.464	1.13258	0.937751	1.42972	0.19555	0.277292
S95 Molluscum contagiosum	All sexes	65+ years old	21	13.2343	2	56.745	7.76572	-35.745	19	1.58679	0.370077	10.5	0.67565	0.750141
S95 Molluscum contagiosum	Female	All ages	3795	4258.82	3532.75	5012.82	-463.817	-1217.82	262.254	0.891093	0.757059	1.07424	0.19565	0.277292
S95 Molluscum contagiosum	Female	5-14 years old	3450	3900.73	3181.92	4650.89	-450.726	-1200.89	268.081	0.884451	0.741794	1.08425	0.2048	0.287655
S95 Molluscum contagiosum	Female	15-19 years old	71	73.3945	18.0528	128.741	-2.39445	-57.7412	52.9472	0.967376	0.551494	3.93292	0.9268	0.947253
S95 Molluscum contagiosum	Female	20-29 years old	104	127.812	49.4913	205.333	-23.812	-101.333	54.5087	0.813695	0.506495	2.10138	0.51975	0.609264
S95 Molluscum contagiosum	Female	30-64 years old	159	145.037	107.952	181.976	13.9631	-22.9761	51.0475	1.09627	0.873741	1.47287	0.43075	0.527562
S95 Molluscum contagiosum	Female	65+ years old	11	7.51018	1	46.208	3.48982	-35.208	10	1.46468	0.238054	11	0.8479	0.887589
S95 Molluscum contagiosum	Male	All ages	3397	3759.3	2954.71	4534.07	-362.302	-1137.07	442.294	0.903625	0.749217	1.14969	0.34925	0.446149
S95 Molluscum contagiosum	Male	5-14 years old	3055	3396.59	2597.6	4166.61	-341.591	-1111.61	457.396	0.899431	0.73321	1.17608	0.3724	0.467741
S95 Molluscum contagiosum	Male	15-19 years old	84	100.345	41.8602	159.361	-16.3452	-75.3615	42.1398	0.83711	0.527104	2.00668	0.5605	0.646471
S95 Molluscum contagiosum	Male	20-29 years old	116	145.844	63.7537	227.985	-29.8442	-111.985	52.2463	0.795369	0.508804	1.8195	0.4522	0.544337
S95 Molluscum contagiosum	Male	30-64 years old	132	112.042	73.4896	150.428	19.9577	-18.4277	58.5104	1.17813	0.877498	1.79617	0.28105	0.371997
S95 Molluscum contagiosum	Male	65+ years old	10	1	1	28.6349	9	-18.6349	9	10	0.349224	10	0.3374	0.433908
S99 Skin disease, other	All sexes	All ages	75521	75801.2	73260.7	78304.4	-280.246	-2783.38	2260.34	0.996303	0.964454	1.03085	0.8249	0.869325
S99 Skin disease, other	All sexes	5-14 years old	3327	2905.76	2607.6	3200.08	421.237	126.92	719.398	1.14497	1.03966	1.27589	0.0077	0.0182888
S99 Skin disease, other	All sexes	15-19 years old	3034	2908.7	2673.98	3145.84	125.303	-111.836	360.021	1.04308	0.96445	1.13464	0.27905	0.370489
S99 Skin disease, other	All sexes	20-29 years old	8065	7781.6	7301.42	8262.85	283.4	-197.853	763.582	1.03642	0.976055	1.10458	0.22745	0.313085
S99 Skin disease, other	All sexes	30-64 years old	37827	36018.5	34075.9	37974.3	1808.53	-147.255	3751.07	1.05021	0.996122	1.11008	0.068	0.114913
S99 Skin disease, other	All sexes	65+ years old	23268	26177.1	24675.1	27680.9	-2909.13	-4412.94	-1407.15	0.888868	0.840578	0.942973	0.0006	0.00208306
S99 Skin disease, other	Female	All ages	50313	48601.2	46778.5	50395.3	1711.79	-82.2618	3534.47	1.03522	0.998368	1.07556	0.061	0.104728
S99 Skin disease, other	Female	5-14 years old	1871	1499.05	1293.32	1701.66	371.947	169.34	577.68	1.24812	1.09951	1.44666	0.0013	0.00402626
S99 Skin disease, other	Female	15-19 years old	2098	1960.03	1797.06	2123.62	137.967	-25.6218	300.94	1.07039	0.987935	1.16746	0.0905	0.145239
S99 Skin disease, other	Female	20-29 years old	5884	5397.64	5063.04	5729.65	486.362	154.347	820.964	1.09011	1.02694	1.16215	0.00615	0.015129
S99 Skin disease, other	Female	30-64 years old	25979	23948.8	22575.6	25321	2030.16	658.043	3403.42	1.08477	1.02599	1.15076	0.00595	0.0147
S99 Skin disease, other	Female	65+ years old	14481	15788.7	14664.4	16911.7	-1307.69	-2430.73	-183.375	0.917175	0.85627	0.987495	0.02555	0.0500536
S99 Skin disease, other	Male	All ages	25208	27199.9	25410.4	28957.6	-1991.91	-3749.59	-202.423	0.926768	0.870515	0.992034	0.02975	0.0566072
S99 Skin disease, other	Male	5-14 years old	1456	1406.08	1190.34	1623.6	49.9158	-167.597	265.655	1.0355	0.896774	1.22318	0.63075	0.709439
S99 Skin disease, other	Male	15-19 years old	936	948.398	777.782	1121.99	-12.3984	-185.992	158.218	0.986927	0.834231	1.20342	0.8836	0.913849
S99 Skin disease, other	Male	20-29 years old	2181	2384.82	2037.98	2732.43	-203.824	-551.426	143.022	0.914533	0.798192	1.07018	0.23795	0.324237
S99 Skin disease, other	Male	30-64 years old	11848	12072.9	10652.5	13475.9	-224.888	-1627.89	1195.53	0.981372	0.8792	1.11223	0.7383	0.8006
S99 Skin disease, other	Male	65+ years old	8787	10386.4	9386.42	11377.9	-1599.44	-2590.95	-599.424	0.846007	0.772283	0.936139	0.00355	0.0094338
U72 Urethritis	All sexes	All ages	3609	2234.76	1597.45	2958.78	1374.24	650.216	2011.55	1.61494	1.21976	2.25922	0.0007	0.00237751
U72 Urethritis	All sexes	5-14 years old	38	16.4982	2	44.0079	21.5018	-6.00794	36	2.30328	0.863481	19	0.1125	0.174213
U72 Urethritis	All sexes	15-19 years old	313	238.533	117.24	379.566	74.4671	-66.5658	195.76	1.31219	0.824627	2.66974	0.25625	0.343395
U72 Urethritis	All sexes	20-29 years old	1545	993.314	496.238	1586.59	551.686	-41.5912	1048.76	1.5554	0.973786	3.11342	0.06545	0.111259
U72 Urethritis	All sexes	30-64 years old	1382	750.997	434.465	1118.06	631.003	263.937	947.535	1.84022	1.23607	3.18093	0.0033	0.00887906
U72 Urethritis	All sexes	65+ years old	331	221.985	62.9974	406.183	109.015	-75.1829	268.003	1.49109	0.814904	5.25419	0.225	0.30996
U72 Urethritis	Female	All ages	690	277.013	32.5446	753.428	412.987	-63.4283	657.455	2.49086	0.915814	21.2017	0.083	0.134836
U72 Urethritis	Female	5-14 years old	8	1	1	16.5179	7	-8.51785	7	8	0.484324	8	0.20115	0.283222
U72 Urethritis	Female	15-19 years old	102	1	1	102.725	101	-0.724876	101	102	0.992944	102	0.05105	0.0897938
U72 Urethritis	Female	20-29 years old	262	69.1122	1	496.096	192.888	-234.096	261	3.79094	0.528123	262	0.3527	0.449223
U72 Urethritis	Female	30-64 years old	233	37.0002	1	312.083	196	-79.0834	232	6.29727	0.746595	233	0.1516	0.22389
U72 Urethritis	Female	65+ years old	85	82.6679	1	220.973	2.33208	-135.973	84	1.02821	0.384662	85	0.9719	0.981823
U72 Urethritis	Male	All ages	2919	1938.87	1369.86	2502.83	980.134	416.173	1549.14	1.50552	1.16628	2.13088	0.0014	0.00427447
U72 Urethritis	Male	5-14 years old	30	13.9961	1	38.6991	16.0039	-8.69913	29	2.14346	0.775211	30	0.18845	0.268857
U72 Urethritis	Male	15-19 years old	211	221.778	105.841	338.29	-10.7776	-127.29	105.159	0.951404	0.623725	1.99357	0.841	0.88305
U72 Urethritis	Male	20-29 years old	1283	883.379	423.867	1338.32	399.621	-55.3177	859.133	1.45238	0.958666	3.0269	0.07985	0.130457
U72 Urethritis	Male	30-64 years old	1149	681.938	391.878	970.266	467.062	178.734	757.122	1.6849	1.18421	2.93203	0.00395	0.010353
U72 Urethritis	Male	65+ years old	246	138.097	14.8558	261.186	107.903	-15.1864	231.144	1.78135	0.941856	16.5592	0.0819	0.1333
X14 Vaginal discharge female	Female	All ages	10322	7251.35	5547.2	8927.92	3070.65	1394.08	4774.8	1.42346	1.15615	1.86076	0.0014	0.00427447
X14 Vaginal discharge female	Female	5-14 years old	318	276.318	139.837	409.628	41.6823	-91.6278	178.163	1.15085	0.776315	2.27407	0.4934	0.583941
X14 Vaginal discharge female	Female	15-19 years old	779	452.291	96.7888	814.288	326.709	-35.2879	682.211	1.72234	0.956664	8.04845	0.07005	0.117227
X14 Vaginal discharge female	Female	20-29 years old	3112	2253.06	1153.48	3351.92	858.941	-239.92	1958.52	1.38123	0.928423	2.69792	0.10765	0.168521
X14 Vaginal discharge female	Female	30-64 years old	5075	3502.18	2316.99	4693.91	1572.82	381.089	2758.01	1.4491	1.08119	2.19034	0.0168	0.0354964
X14 Vaginal discharge female	Female	65+ years old	1038	762.739	449.218	1077.69	275.261	-39.6891	588.782	1.36089	0.963172	2.31068	0.0803	0.130944
X23 Fear sexually transmitted disease female	Female	All ages	9351	11432.7	10284.8	12585.7	-2081.74	-3234.67	-933.841	0.817914	0.742988	0.909202	0.00265	0.00738398
X23 Fear sexually transmitted disease female	Female	5-14 years old	12	1.08415	1	25.8641	10.9159	-13.8641	11	11.0686	0.463963	12	0.34805	0.444946
X23 Fear sexually transmitted disease female	Female	15-19 years old	835	932.733	683.658	1185.6	-97.7329	-350.599	151.342	0.895219	0.704285	1.22137	0.39365	0.490117
X23 Fear sexually transmitted disease female	Female	20-29 years old	5084	6785.91	5708.66	7866.13	-1701.91	-2782.13	-624.665	0.7492	0.646316	0.890576	0.00745	0.0177932
X23 Fear sexually transmitted disease female	Female	30-64 years old	3397	3696.01	3373.26	4015.58	-299.008	-618.582	23.7427	0.9191	0.845955	1.00704	0.0659	0.111913
X23 Fear sexually transmitted disease female	Female	65+ years old	23	11.865	1	34.8685	11.135	-11.8685	22	1.93848	0.659622	23	0.30535	0.398343
X90 Genital herpes female	Female	All ages	4592	4177.63	3885.55	4465.66	414.371	126.343	706.45	1.09919	1.02829	1.18181	0.00855	0.0198692
X90 Genital herpes female	Female	5-14 years old	13	6.81296	1	20.3253	6.18704	-7.32529	12	1.90813	0.639597	13	0.3195	0.414616
X90 Genital herpes female	Female	15-19 years old	356	456.573	377.687	536.596	-100.573	-180.596	-21.6875	0.779722	0.663441	0.942578	0.01825	0.0378177
X90 Genital herpes female	Female	20-29 years old	2037	1860.58	1670.69	2051.35	176.419	-14.3504	366.306	1.09482	0.993004	1.21925	0.0641	0.109396
X90 Genital herpes female	Female	30-64 years old	2027	1703.97	1497.55	1907.82	323.034	119.18	529.452	1.18958	1.06247	1.35355	0.00715	0.0171959
X90 Genital herpes female	Female	65+ years old	159	148.886	110.799	186.924	10.1137	-27.9238	48.2007	1.06793	0.850614	1.43503	0.5552	0.643374
X91 Condylomata acuminata female	Female	All ages	1827	1099.91	801.177	1881.85	727.091	-54.8538	1025.82	1.66105	0.970851	2.2804	0.06315	0.108096
X91 Condylomata acuminata female	Female	5-14 years old	9	22.6731	1	56.2783	-13.6731	-47.2783	8	0.396946	0.15992	9	0.3729	0.468028
X91 Condylomata acuminata female	Female	15-19 years old	55	1	1	1	54	54	54	55	55	55	0.02355	0.0464526
X91 Condylomata acuminata female	Female	20-29 years old	498	76.1158	1	865.187	421.884	-367.187	497	6.54267	0.575598	498	0.24835	0.334893
X91 Condylomata acuminata female	Female	30-64 years old	1185	821.561	606.671	1036.54	363.439	148.455	578.329	1.44238	1.14322	1.95328	0.00455	0.0116421
X91 Condylomata acuminata female	Female	65+ years old	80	132.675	62.3497	200.59	-52.6751	-120.59	17.6503	0.602977	0.398824	1.28308	0.11845	0.182117
Y03 Urethral discharge male	Male	All ages	388	267.396	164.821	377.298	120.604	10.7017	223.179	1.45103	1.02836	2.35407	0.0333	0.0621937
Y03 Urethral discharge male	Male	5-14 years old	15	2.04136	1	11.7891	12.9586	3.21088	14	7.34805	1.27236	15	0.0156	0.0332054
Y03 Urethral discharge male	Male	15-19 years old	27	13.4545	1	49.4836	13.5455	-22.4836	26	2.00676	0.545636	27	0.39655	0.492328
Y03 Urethral discharge male	Male	20-29 years old	107	119.678	54.4216	185.285	-12.6777	-78.2852	52.5784	0.894068	0.577488	1.96613	0.6545	0.731375
Y03 Urethral discharge male	Male	30-64 years old	190	99.7908	34.5037	164.467	90.2092	25.5325	155.496	1.90398	1.15524	5.50666	0.01345	0.0292805
Y03 Urethral discharge male	Male	65+ years old	49	26.8268	1	81.0062	22.1732	-32.0062	48	1.82653	0.604892	49	0.3745	0.469693
Y25 Fear sexually transmitted disease male	Male	All ages	9228	13137.6	11609.7	14642.4	-3909.63	-5414.42	-2381.71	0.70241	0.630224	0.794852	5e-05	0.0002296
Y25 Fear sexually transmitted disease male	Male	5-14 years old	8	4.95729	1	13.5555	3.04271	-5.55548	7	1.61379	0.590167	8	0.44285	0.538551
Y25 Fear sexually transmitted disease male	Male	15-19 years old	587	734.953	577.986	892.998	-147.953	-305.998	9.01406	0.798691	0.657337	1.0156	0.0608	0.104489
Y25 Fear sexually transmitted disease male	Male	20-29 years old	4101	6418.4	5201.26	7640.26	-2317.4	-3539.26	-1100.26	0.638945	0.536762	0.788463	0.0022	0.00632454
Y25 Fear sexually transmitted disease male	Male	30-64 years old	4453	5877.96	4965.58	6784.77	-1424.96	-2331.77	-512.576	0.757575	0.656323	0.896774	0.00745	0.0177932
Y25 Fear sexually transmitted disease male	Male	65+ years old	79	100.99	39.6168	161.801	-21.9901	-82.8009	39.3832	0.782255	0.488254	1.9941	0.42905	0.526344
Y72 Genital herpes male	Male	All ages	1544	1377.08	1181.63	1570.3	166.917	-26.2988	362.371	1.12121	0.983252	1.30667	0.08685	0.140033
Y72 Genital herpes male	Male	5-14 years old	1	1.88412	1	7.62421	-0.88412	-6.62421	0	0.530752	0.131161	1	0.7305	0.794644
Y72 Genital herpes male	Male	15-19 years old	63	43.6167	9.01992	77.823	19.3833	-14.823	53.9801	1.4444	0.80953	6.98454	0.2318	0.318515
Y72 Genital herpes male	Male	20-29 years old	601	549.107	448.002	649.291	51.8935	-48.2915	152.998	1.09451	0.925624	1.34151	0.2668	0.355321
Y72 Genital herpes male	Male	30-64 years old	791	739.481	575.953	899.558	51.5194	-108.558	215.047	1.06967	0.87932	1.37338	0.4827	0.574834
Y72 Genital herpes male	Male	65+ years old	88	42.3447	16.2142	68.4763	45.6553	19.5237	71.7858	2.07818	1.28512	5.42734	0.0038	0.0100208
Y76 Condylomata acuminata male	Male	All ages	2318	2341.74	1924.08	2758.56	-23.7353	-440.561	393.923	0.989864	0.840293	1.20473	0.90125	0.925986
Y76 Condylomata acuminata male	Male	5-14 years old	8	10.1695	1	29.8178	-2.16952	-21.8178	7	0.786665	0.268296	8	0.7998	0.852262
Y76 Condylomata acuminata male	Male	15-19 years old	70	1	1	1.20785	69	68.7922	69	70	57.9579	70	0.007	0.0169536
Y76 Condylomata acuminata male	Male	20-29 years old	670	668.996	298.399	1038.66	1.00369	-368.661	371.601	1.0015	0.645061	2.24532	0.995	0.999644
Y76 Condylomata acuminata male	Male	30-64 years old	1485	1583.48	1389.85	1781.59	-98.4768	-296.59	95.1496	0.93781	0.833525	1.06846	0.2707	0.359958
Y76 Condylomata acuminata male	Male	65+ years old	85	74.4013	38.8795	109.833	10.5987	-24.8334	46.1205	1.14245	0.773899	2.18624	0.50915	0.598468
